# Supplementary material for: 3-Ethyl-4-phen­oxy-1-(2,2,2-trifluoro­eth­yl)-1H-pyrazol-5-ol
Source: Acta Crystallogr Sect E Struct Rep Online. 2010 Jul 7;66(Pt 8):o1937–8. doi: 10.1107/S1600536810025948 (PMC3007551; doi:10.1107/S1600536810025948)
Supplement: Supplementary file 1 [file e-66-o1937-sup1.cif]

##############################################################################
###                                                                        ###
###        Electronic paper (Acta Crystallographica Section E)             ###
###                                                                        ###
##############################################################################
#                                                                            #
# This CIF contains the data in a paper accepted for publication in Acta     #
# Crystallographica Section E. It conforms to the requirements of Notes      #
# for Authors for Section E, and has been peer reviewed under the auspices   #
# of the IUCr Commission on Journals.                                        #
#                                                                            #
# Full details of the Crystallographic Information File format               #
# are given in the paper "The Crystallographic Information File (CIF):       #
# a New Standard Archive File for Crystallography" by S. R. Hall, F. H.      #
# Allen and I. D. Brown [Acta Cryst. (1991), A47, 655-685].                  #
#                                                                            #
# The current version of the core CIF dictionary is obtainable from          #
# ftp://ftp.iucr.org/pub/cif_core.dic. The current version number is 2.4.    #
#                                                                            #
# Software is freely available for graphical display of the structure(s) in  #
# this CIF.  For information consult the CIF home page http://www.iucr.org/  #
# cif/home.html                                                              #
#                                                                            #
# This file may be used for bona fide research purposes within the           #
# scientific community so long as proper attribution is given to the journal # 
# article from which it was obtained.                                        #
#                                                                            #
##############################################################################
                                             
data_global
_audit_creation_method     'form.cif (version 2.0)'
_journal_data_validation_number     ?
_journal_date_recd_electronic     2010-06-30
_journal_date_accepted     2010-07-01
_journal_name_full     'Acta Crystallographica, Section E'
_journal_year     2010
_journal_volume     66
_journal_issue      8
_journal_page_first     o1937
_journal_page_last     o1938
_journal_paper_category     QO
_journal_coeditor_code     HB5540
_publ_contact_author_name     'Prof. Fun, Hoong-Kun'
_publ_contact_author_address
;
      X-ray Crystallography Unit
      School of Physics
      Universiti Sains Malaysia
      11800 USM, Penang
      MALAYSIA
;
_publ_contact_author_email     'hkfun@usm.my'
_publ_contact_author_fax     '604 6579150'
_publ_contact_author_phone     '604 6533652'
_publ_section_title
;
3-Ethyl-4-phenoxy-1-(2,2,2-trifluoroethyl)-1<i>H</i>-pyrazol-5-ol
;
loop_
    _publ_author_name
    _publ_author_footnote
    _publ_author_address
    'Tara Shahani' ?
;
      X-ray Crystallography Unit
      School of Physics
      Universiti Sains Malaysia
      11800 USM, Penang
      Malaysia
;
    'Hoong-Kun Fun'
;
      Thomson Reuters ResearcherID: A-3561-2009.
;
;     X-ray Crystallography Unit
      School of Physics
      Universiti Sains Malaysia
      11800 USM, Penang
      Malaysia
;
    'R. Venkat Ragavan' ?
;
      Organic Chemistry Division,
      School of Advanced Sciences,
      VIT University,
      Vellore 632 014,
      India
;
    'V. Vijayakumar  ' ?
;
      Organic Chemistry Division,
      School of Advanced Sciences,
      VIT University,
      Vellore 632 014,
      India
;
    'S. Sarveswari ' ?
;
      Organic Chemistry Division,
      School of Advanced Sciences,
      VIT University,
      Vellore 632 014,
      India
;
data_I
_audit_creation_method     SHELXL-97
_chemical_name_systematic
;
3-Ethyl-4-phenoxy-1-(2,2,2-trifluoroethyl)-1<i>H</i>-pyrazol-5-ol
;
_chemical_name_common     ?
_chemical_formula_moiety     'C13 H13 F3 N2 O2'
_chemical_formula_sum     'C13 H13 F3 N2 O2'
_chemical_formula_iupac     'C13 H13 F3 N2 O2'
_chemical_formula_weight     286.25
_chemical_melting_point     ?
_symmetry_cell_setting     monoclinic
_symmetry_space_group_name_H-M     'P 21/c'
_symmetry_space_group_name_Hall     '-P 2ybc'
loop_
    _symmetry_equiv_pos_as_xyz
    'x, y, z'
    '-x, y+1/2, -z+1/2'
    '-x, -y, -z'
    'x, -y-1/2, z-1/2'
_cell_length_a     9.3490(18)
_cell_length_b     14.712(3)
_cell_length_c     20.319(4)
_cell_angle_alpha     90.00
_cell_angle_beta     113.889(8)
_cell_angle_gamma     90.00
_cell_volume     2555.3(9)
_cell_formula_units_Z     8
_cell_measurement_reflns_used     9950
_cell_measurement_theta_min     2.50
_cell_measurement_theta_max     33.08
_cell_measurement_temperature     100
_exptl_crystal_description     'block'
_exptl_crystal_colour     'colourless'
_exptl_crystal_size_max     0.38
_exptl_crystal_size_mid     0.26
_exptl_crystal_size_min     0.15
_exptl_crystal_density_diffrn     1.488
_exptl_crystal_density_meas     ?
_exptl_crystal_density_method     'not measured'
_exptl_crystal_F_000     1184
_exptl_absorpt_coefficient_mu     0.130
_exptl_absorpt_correction_type     multi-scan
_exptl_absorpt_process_details     '(<i>SADABS</i>; Bruker, 2009)'
_exptl_absorpt_correction_T_min     0.952
_exptl_absorpt_correction_T_max     0.981
_exptl_special_details
;
The crystal was placed in the cold stream of an Oxford Cyrosystems Cobra
open-flow nitrogen cryostat (Cosier & Glazer, 1986) operating at 100.0(1) K.
;
_diffrn_ambient_temperature     100
_diffrn_radiation_type     MoK\a
_diffrn_radiation_wavelength     0.71073
_diffrn_radiation_source     'fine-focus sealed tube'
_diffrn_radiation_monochromator     graphite
_diffrn_measurement_device_type     'Bruker SMART APEXII CCD'
_diffrn_measurement_method     '\f and \w scans'
_diffrn_reflns_number     35406
_diffrn_reflns_av_R_equivalents     0.0338
_diffrn_reflns_av_sigmaI/netI     0.0326
_diffrn_reflns_theta_min     2.19
_diffrn_reflns_theta_max     33.10
_diffrn_reflns_theta_full     33.10
_diffrn_measured_fraction_theta_max     0.992
_diffrn_measured_fraction_theta_full     0.992
_diffrn_reflns_limit_h_min     -14
_diffrn_reflns_limit_h_max     13
_diffrn_reflns_limit_k_min     -22
_diffrn_reflns_limit_k_max     22
_diffrn_reflns_limit_l_min     -30
_diffrn_reflns_limit_l_max     31
_Refine_special_details
;
Refinement of <i>F</i>^2^ against ALL reflections. The weighted <i>R</i>-factor
<i>wR</i> and goodness of fit <i>S</i> are based on <i>F</i>^2^, conventional
<i>R</i>-factors <i>R</i> are based on <i>F</i>, with <i>F</i> set to zero for
negative <i>F</i>^2^. The threshold expression of <i>F</i>^2^ >
\s(<i>F</i>^2^) is used only for calculating <i>R</i>-factors(gt) <i>etc</i>.
and is not relevant to the choice of reflections for refinement.
<i>R</i>-factors based on <i>F</i>^2^ are statistically about twice as large
as those based on <i>F</i>, and <i>R</i>- factors based on ALL data will be
even larger.
;
_reflns_number_total     9653
_reflns_number_gt     7544
_reflns_threshold_expression     I>2\s(I)
_refine_ls_structure_factor_coef     Fsqd
_refine_ls_matrix_type     full
_refine_ls_R_factor_all     0.0638
_refine_ls_R_factor_gt     0.0457
_refine_ls_wR_factor_gt     0.1358
_refine_ls_wR_factor_ref     0.1563
_refine_ls_goodness_of_fit_ref     1.066
_refine_ls_restrained_S_all     1.066
_refine_ls_number_reflns     9653
_refine_ls_number_parameters     365
_refine_ls_number_restraints     0
_refine_ls_hydrogen_treatment     constr
_refine_ls_weighting_scheme     calc
_refine_ls_weighting_details
         'calc w=1/[\s^2^(Fo^2^)+(0.0895P)^2^+0.5995P] where P=(Fo^2^+2Fc^2^)/3'
_atom_sites_solution_hydrogens     geom
_atom_sites_solution_primary     direct
_atom_sites_solution_secondary     difmap
_refine_ls_shift/su_max     ?
_refine_ls_shift/su_max_lt     0.001
_refine_ls_shift/su_mean     0.000
_refine_diff_density_max     0.680
_refine_diff_density_min     -0.553
_refine_ls_extinction_method     none
_refine_ls_extinction_coef     ?
loop_
    _atom_type_symbol
    _atom_type_description
    _atom_type_scat_dispersion_real
    _atom_type_scat_dispersion_imag
    _atom_type_scat_source
    'C' 'C' 0.0033 0.0016
                         'International Tables Vol C Tables 4.2.6.8 and 6.1.1.4'
    'H' 'H' 0.0000 0.0000
                         'International Tables Vol C Tables 4.2.6.8 and 6.1.1.4'
    'N' 'N' 0.0061 0.0033
                         'International Tables Vol C Tables 4.2.6.8 and 6.1.1.4'
    'O' 'O' 0.0106 0.0060
                         'International Tables Vol C Tables 4.2.6.8 and 6.1.1.4'
    'F' 'F' 0.0171 0.0103
                         'International Tables Vol C Tables 4.2.6.8 and 6.1.1.4'
_computing_data_collection     'APEX2 (Bruker, 2009)'
_computing_cell_refinement     'SAINT (Bruker, 2009)'
_computing_data_reduction     'SAINT (Bruker, 2009)'
_computing_structure_solution     'SHELXTL (Sheldrick, 2008)'
_computing_structure_refinement     'SHELXTL (Sheldrick, 2008)'
_computing_molecular_graphics     'SHELXTL (Sheldrick, 2008)'
_computing_publication_material
;
SHELXTL (Sheldrick, 2008) and PLATON (Spek, 2009)
;
loop_
    _atom_site_type_symbol
    _atom_site_label
    _atom_site_fract_x
    _atom_site_fract_y
    _atom_site_fract_z
    _atom_site_U_iso_or_equiv
    _atom_site_adp_type
    _atom_site_calc_flag
    _atom_site_refinement_flags
    _atom_site_occupancy
    _atom_site_disorder_assembly
    _atom_site_disorder_group
    F F1A 0.31537(13) 0.95145(9) 0.55763(5) 0.0481(3) Uani d . 1 . .
    F F2A 0.30166(11) 1.01373(6) 0.45960(6) 0.0391(2) Uani d . 1 . .
    F F3A 0.39030(10) 0.87810(6) 0.48585(6) 0.0382(2) Uani d . 1 . .
    O O1A -0.02252(9) 0.65761(6) 0.57549(4) 0.01824(16) Uani d . 1 . .
    O O2A -0.02449(11) 0.86757(6) 0.54830(5) 0.01993(16) Uani d . 1 . .
    H H1OA -0.0368 0.8517 0.5843 0.030 Uiso calc R 1 . .
    N N1A 0.14431(11) 0.73591(6) 0.45565(5) 0.01659(17) Uani d . 1 . .
    N N2A 0.09635(11) 0.81452(6) 0.47642(5) 0.01577(17) Uani d . 1 . .
    C C1A 0.24276(14) 0.64218(8) 0.66821(6) 0.0199(2) Uani d . 1 . .
    H H1AA 0.2857 0.6722 0.6402 0.024 Uiso calc R 1 . .
    C C2A 0.33808(16) 0.61131(9) 0.73676(7) 0.0260(2) Uani d . 1 . .
    H H2AA 0.4452 0.6223 0.7551 0.031 Uiso calc R 1 . .
    C C3A 0.27568(18) 0.56449(9) 0.77815(7) 0.0292(3) Uani d . 1 . .
    H H3AA 0.3405 0.5438 0.8238 0.035 Uiso calc R 1 . .
    C C4A 0.11638(18) 0.54869(9) 0.75105(7) 0.0267(3) Uani d . 1 . .
    H H4AA 0.0744 0.5166 0.7785 0.032 Uiso calc R 1 . .
    C C5A 0.01825(15) 0.58036(8) 0.68319(6) 0.0212(2) Uani d . 1 . .
    H H5AA -0.0890 0.5702 0.6654 0.025 Uiso calc R 1 . .
    C C6A 0.08262(13) 0.62747(7) 0.64225(6) 0.01685(19) Uani d . 1 . .
    C C7A 0.03786(12) 0.70534(7) 0.53426(6) 0.01559(18) Uani d . 1 . .
    C C8A 0.10829(12) 0.66915(7) 0.49077(6) 0.01611(18) Uani d . 1 . .
    C C9A 0.03091(12) 0.79864(7) 0.52395(5) 0.01559(18) Uani d . 1 . .
    C C10A 0.11837(13) 0.90055(7) 0.44853(6) 0.01736(19) Uani d . 1 . .
    H H10A 0.0446 0.9442 0.4525 0.021 Uiso calc R 1 . .
    H H10B 0.0972 0.8940 0.3979 0.021 Uiso calc R 1 . .
    C C11A 0.28240(15) 0.93581(9) 0.48839(7) 0.0248(2) Uani d . 1 . .
    C C12A 0.13741(14) 0.57127(8) 0.48058(6) 0.0201(2) Uani d . 1 . .
    H H12A 0.0530 0.5494 0.4372 0.024 Uiso calc R 1 . .
    H H12B 0.1344 0.5368 0.5207 0.024 Uiso calc R 1 . .
    C C13A 0.29193(16) 0.55208(9) 0.47496(9) 0.0284(3) Uani d . 1 . .
    H H13A 0.3039 0.4877 0.4713 0.043 Uiso calc R 1 . .
    H H13B 0.3765 0.5749 0.5171 0.043 Uiso calc R 1 . .
    H H13C 0.2928 0.5816 0.4330 0.043 Uiso calc R 1 . .
    F F1B 1.40543(10) 0.97140(6) 0.72206(5) 0.0347(2) Uani d . 1 . .
    F F2B 1.29257(11) 0.98298(6) 0.79574(5) 0.0353(2) Uani d . 1 . .
    F F3B 1.15899(10) 0.99932(6) 0.68199(5) 0.0337(2) Uani d . 1 . .
    O O1B 0.86609(10) 0.71693(6) 0.80232(5) 0.01864(16) Uani d . 1 . .
    O O2B 1.21261(10) 0.76971(6) 0.84486(4) 0.01944(16) Uani d . 1 . .
    H H1OB 1.1880 0.7673 0.8792 0.029 Uiso calc R 1 . .
    N N1B 0.96106(11) 0.83472(7) 0.67117(5) 0.01796(18) Uani d . 1 . .
    N N2B 1.10254(11) 0.82572(7) 0.72879(5) 0.01590(17) Uani d . 1 . .
    C C1B 0.75881(14) 0.85277(8) 0.83482(6) 0.0203(2) Uani d . 1 . .
    H H1BA 0.8011 0.8909 0.8108 0.024 Uiso calc R 1 . .
    C C2B 0.67177(15) 0.88829(9) 0.87052(7) 0.0243(2) Uani d . 1 . .
    H H2BA 0.6560 0.9507 0.8703 0.029 Uiso calc R 1 . .
    C C3B 0.60848(15) 0.83187(10) 0.90634(7) 0.0265(2) Uani d . 1 . .
    H H3BA 0.5508 0.8563 0.9301 0.032 Uiso calc R 1 . .
    C C4B 0.63163(15) 0.73870(10) 0.90657(7) 0.0250(2) Uani d . 1 . .
    H H4BA 0.5890 0.7006 0.9304 0.030 Uiso calc R 1 . .
    C C5B 0.71822(14) 0.70211(8) 0.87132(6) 0.0198(2) Uani d . 1 . .
    H H5BA 0.7339 0.6397 0.8715 0.024 Uiso calc R 1 . .
    C C6B 0.78125(12) 0.75984(8) 0.83571(6) 0.01636(19) Uani d . 1 . .
    C C7B 0.92916(13) 0.76861(7) 0.76383(6) 0.01631(19) Uani d . 1 . .
    C C8B 0.85532(13) 0.80022(8) 0.69294(6) 0.0185(2) Uani d . 1 . .
    C C9B 1.08731(13) 0.78561(7) 0.78566(6) 0.01529(18) Uani d . 1 . .
    C C10B 1.24605(13) 0.85110(7) 0.72379(6) 0.01700(19) Uani d . 1 . .
    H H10C 1.2429 0.8313 0.6777 0.020 Uiso calc R 1 . .
    H H10D 1.3323 0.8200 0.7612 0.020 Uiso calc R 1 . .
    C C11B 1.27517(14) 0.95189(8) 0.73120(7) 0.0229(2) Uani d . 1 . .
    C C12B 0.68516(15) 0.80124(9) 0.64426(7) 0.0249(2) Uani d . 1 . .
    H H12C 0.6700 0.8390 0.6028 0.030 Uiso calc R 1 . .
    H H12D 0.6277 0.8288 0.6696 0.030 Uiso calc R 1 . .
    C C13B 0.6182(2) 0.70828(12) 0.61840(12) 0.0492(5) Uani d . 1 . .
    H H13D 0.5089 0.7137 0.5879 0.074 Uiso calc R 1 . .
    H H13E 0.6311 0.6707 0.6590 0.074 Uiso calc R 1 . .
    H H13F 0.6720 0.6813 0.5918 0.074 Uiso calc R 1 . .
loop_
    _atom_site_aniso_label
    _atom_site_aniso_U_11
    _atom_site_aniso_U_22
    _atom_site_aniso_U_33
    _atom_site_aniso_U_12
    _atom_site_aniso_U_13
    _atom_site_aniso_U_23
    F1A 0.0471(6) 0.0628(7) 0.0289(5) -0.0242(5) 0.0099(4) -0.0171(5)
    F2A 0.0398(5) 0.0210(4) 0.0647(7) -0.0077(3) 0.0296(5) 0.0043(4)
    F3A 0.0216(4) 0.0297(4) 0.0623(6) 0.0010(3) 0.0160(4) 0.0024(4)
    O1A 0.0181(3) 0.0218(4) 0.0161(3) -0.0019(3) 0.0082(3) 0.0050(3)
    O2A 0.0276(4) 0.0192(4) 0.0184(4) 0.0039(3) 0.0149(3) 0.0020(3)
    N1A 0.0206(4) 0.0159(4) 0.0158(4) -0.0008(3) 0.0100(3) -0.0014(3)
    N2A 0.0199(4) 0.0153(4) 0.0150(4) -0.0001(3) 0.0101(3) 0.0011(3)
    C1A 0.0217(5) 0.0171(5) 0.0202(5) 0.0014(4) 0.0077(4) -0.0001(4)
    C2A 0.0282(6) 0.0220(5) 0.0226(5) 0.0066(4) 0.0051(4) -0.0006(4)
    C3A 0.0440(7) 0.0223(5) 0.0177(5) 0.0108(5) 0.0089(5) 0.0034(4)
    C4A 0.0456(7) 0.0193(5) 0.0206(5) 0.0066(5) 0.0188(5) 0.0048(4)
    C5A 0.0309(6) 0.0169(5) 0.0200(5) 0.0010(4) 0.0148(4) 0.0026(4)
    C6A 0.0230(5) 0.0143(4) 0.0141(4) 0.0012(4) 0.0084(4) 0.0006(3)
    C7A 0.0175(4) 0.0167(4) 0.0142(4) -0.0018(3) 0.0081(3) 0.0018(3)
    C8A 0.0170(4) 0.0170(4) 0.0152(4) -0.0015(3) 0.0074(3) -0.0006(3)
    C9A 0.0175(4) 0.0181(5) 0.0128(4) 0.0005(3) 0.0077(3) 0.0009(3)
    C10A 0.0202(5) 0.0166(4) 0.0173(4) 0.0000(4) 0.0098(4) 0.0029(3)
    C11A 0.0253(5) 0.0220(5) 0.0289(6) -0.0051(4) 0.0127(5) -0.0011(4)
    C12A 0.0226(5) 0.0167(5) 0.0232(5) -0.0024(4) 0.0116(4) -0.0012(4)
    C13A 0.0291(6) 0.0194(5) 0.0423(7) 0.0025(4) 0.0202(6) 0.0021(5)
    F1B 0.0263(4) 0.0322(4) 0.0462(5) -0.0103(3) 0.0154(4) 0.0059(4)
    F2B 0.0439(5) 0.0260(4) 0.0346(5) -0.0037(4) 0.0145(4) -0.0125(3)
    F3B 0.0298(4) 0.0219(4) 0.0432(5) 0.0013(3) 0.0084(4) 0.0115(3)
    O1B 0.0237(4) 0.0165(3) 0.0220(4) -0.0016(3) 0.0158(3) 0.0007(3)
    O2B 0.0189(4) 0.0267(4) 0.0143(3) 0.0009(3) 0.0083(3) 0.0028(3)
    N1B 0.0187(4) 0.0217(4) 0.0146(4) -0.0016(3) 0.0078(3) 0.0006(3)
    N2B 0.0175(4) 0.0183(4) 0.0141(4) -0.0015(3) 0.0086(3) 0.0000(3)
    C1B 0.0225(5) 0.0193(5) 0.0210(5) -0.0012(4) 0.0107(4) 0.0003(4)
    C2B 0.0240(5) 0.0245(6) 0.0252(5) 0.0026(4) 0.0108(4) -0.0031(4)
    C3B 0.0221(5) 0.0351(7) 0.0264(6) 0.0010(5) 0.0141(5) -0.0052(5)
    C4B 0.0229(5) 0.0321(6) 0.0257(6) -0.0047(5) 0.0158(5) -0.0004(5)
    C5B 0.0198(5) 0.0214(5) 0.0208(5) -0.0032(4) 0.0109(4) 0.0007(4)
    C6B 0.0155(4) 0.0196(5) 0.0154(4) -0.0018(3) 0.0078(3) -0.0009(3)
    C7B 0.0187(4) 0.0171(4) 0.0163(4) -0.0014(4) 0.0104(4) 0.0004(3)
    C8B 0.0191(5) 0.0207(5) 0.0169(4) -0.0022(4) 0.0085(4) 0.0001(4)
    C9B 0.0191(4) 0.0153(4) 0.0146(4) -0.0001(3) 0.0101(4) -0.0006(3)
    C10B 0.0187(4) 0.0171(4) 0.0189(4) -0.0010(4) 0.0114(4) -0.0004(4)
    C11B 0.0225(5) 0.0189(5) 0.0269(6) -0.0023(4) 0.0098(4) 0.0009(4)
    C12B 0.0214(5) 0.0276(6) 0.0238(5) -0.0013(4) 0.0072(4) 0.0018(4)
    C13B 0.0315(8) 0.0303(8) 0.0669(12) -0.0082(6) 0.0004(8) -0.0036(8)
_geom_special_details
;
All e.s.d.'s (except the e.s.d. in the dihedral angle between two l.s. planes)
are estimated using the full covariance matrix. The cell e.s.d.'s are taken
into account individually in the estimation of e.s.d.'s in distances, angles
and torsion angles; correlations between e.s.d.'s in cell parameters are only
used when they are defined by crystal symmetry. An approximate (isotropic)
treatment of cell e.s.d.'s is used for estimating e.s.d.'s involving l.s.
planes.
;
loop_
    _geom_bond_atom_site_label_1
    _geom_bond_atom_site_label_2
    _geom_bond_site_symmetry_2
    _geom_bond_distance
    _geom_bond_publ_flag
    F1A C11A . 1.3326(17) ?
    F2A C11A . 1.3319(16) ?
    F3A C11A . 1.3354(16) ?
    O1A C7A . 1.3773(13) ?
    O1A C6A . 1.3866(13) ?
    O2A C9A . 1.3224(13) ?
    O2A H1OA . 0.8200 ?
    N1A C8A . 1.3349(14) ?
    N1A N2A . 1.3675(13) ?
    N2A C9A . 1.3566(13) ?
    N2A C10A . 1.4352(14) ?
    C1A C6A . 1.3881(16) ?
    C1A C2A . 1.3910(17) ?
    C1A H1AA . 0.9300 ?
    C2A C3A . 1.386(2) ?
    C2A H2AA . 0.9300 ?
    C3A C4A . 1.382(2) ?
    C3A H3AA . 0.9300 ?
    C4A C5A . 1.3911(17) ?
    C4A H4AA . 0.9300 ?
    C5A C6A . 1.3929(15) ?
    C5A H5AA . 0.9300 ?
    C7A C9A . 1.3861(15) ?
    C7A C8A . 1.4032(15) ?
    C8A C12A . 1.4954(16) ?
    C10A C11A . 1.5070(17) ?
    C10A H10A . 0.9700 ?
    C10A H10B . 0.9700 ?
    C12A C13A . 1.5209(18) ?
    C12A H12A . 0.9700 ?
    C12A H12B . 0.9700 ?
    C13A H13A . 0.9600 ?
    C13A H13B . 0.9600 ?
    C13A H13C . 0.9600 ?
    F1B C11B . 1.3354(15) ?
    F2B C11B . 1.3351(16) ?
    F3B C11B . 1.3367(15) ?
    O1B C7B . 1.3822(13) ?
    O1B C6B . 1.3871(13) ?
    O2B C9B . 1.3162(13) ?
    O2B H1OB . 0.8200 ?
    N1B C8B . 1.3360(14) ?
    N1B N2B . 1.3725(13) ?
    N2B C9B . 1.3554(13) ?
    N2B C10B . 1.4354(14) ?
    C1B C6B . 1.3822(16) ?
    C1B C2B . 1.3928(17) ?
    C1B H1BA . 0.9300 ?
    C2B C3B . 1.3848(19) ?
    C2B H2BA . 0.9300 ?
    C3B C4B . 1.387(2) ?
    C3B H3BA . 0.9300 ?
    C4B C5B . 1.3884(17) ?
    C4B H4BA . 0.9300 ?
    C5B C6B . 1.3919(15) ?
    C5B H5BA . 0.9300 ?
    C7B C9B . 1.3836(15) ?
    C7B C8B . 1.4009(15) ?
    C8B C12B . 1.4949(17) ?
    C10B C11B . 1.5042(16) ?
    C10B H10C . 0.9700 ?
    C10B H10D . 0.9700 ?
    C12B C13B . 1.507(2) ?
    C12B H12C . 0.9700 ?
    C12B H12D . 0.9700 ?
    C13B H13D . 0.9600 ?
    C13B H13E . 0.9600 ?
    C13B H13F . 0.9600 ?
loop_
    _geom_angle_atom_site_label_1
    _geom_angle_atom_site_label_2
    _geom_angle_atom_site_label_3
    _geom_angle_site_symmetry_1
    _geom_angle_site_symmetry_3
    _geom_angle
    _geom_angle_publ_flag
    C7A O1A C6A . . 117.08(9) ?
    C9A O2A H1OA . . 109.5 ?
    C8A N1A N2A . . 105.79(9) ?
    C9A N2A N1A . . 111.89(9) ?
    C9A N2A C10A . . 127.67(9) ?
    N1A N2A C10A . . 120.44(9) ?
    C6A C1A C2A . . 119.00(11) ?
    C6A C1A H1AA . . 120.5 ?
    C2A C1A H1AA . . 120.5 ?
    C3A C2A C1A . . 120.90(13) ?
    C3A C2A H2AA . . 119.5 ?
    C1A C2A H2AA . . 119.5 ?
    C4A C3A C2A . . 119.49(12) ?
    C4A C3A H3AA . . 120.3 ?
    C2A C3A H3AA . . 120.3 ?
    C3A C4A C5A . . 120.68(12) ?
    C3A C4A H4AA . . 119.7 ?
    C5A C4A H4AA . . 119.7 ?
    C4A C5A C6A . . 119.18(12) ?
    C4A C5A H5AA . . 120.4 ?
    C6A C5A H5AA . . 120.4 ?
    O1A C6A C1A . . 123.38(10) ?
    O1A C6A C5A . . 115.90(10) ?
    C1A C6A C5A . . 120.72(11) ?
    O1A C7A C9A . . 126.23(10) ?
    O1A C7A C8A . . 127.02(10) ?
    C9A C7A C8A . . 106.62(9) ?
    N1A C8A C7A . . 109.98(10) ?
    N1A C8A C12A . . 122.34(10) ?
    C7A C8A C12A . . 127.65(10) ?
    O2A C9A N2A . . 119.48(10) ?
    O2A C9A C7A . . 134.79(10) ?
    N2A C9A C7A . . 105.72(9) ?
    N2A C10A C11A . . 111.64(10) ?
    N2A C10A H10A . . 109.3 ?
    C11A C10A H10A . . 109.3 ?
    N2A C10A H10B . . 109.3 ?
    C11A C10A H10B . . 109.3 ?
    H10A C10A H10B . . 108.0 ?
    F2A C11A F1A . . 107.48(11) ?
    F2A C11A F3A . . 106.96(11) ?
    F1A C11A F3A . . 107.17(12) ?
    F2A C11A C10A . . 110.45(11) ?
    F1A C11A C10A . . 112.14(11) ?
    F3A C11A C10A . . 112.37(11) ?
    C8A C12A C13A . . 114.89(10) ?
    C8A C12A H12A . . 108.5 ?
    C13A C12A H12A . . 108.5 ?
    C8A C12A H12B . . 108.5 ?
    C13A C12A H12B . . 108.5 ?
    H12A C12A H12B . . 107.5 ?
    C12A C13A H13A . . 109.5 ?
    C12A C13A H13B . . 109.5 ?
    H13A C13A H13B . . 109.5 ?
    C12A C13A H13C . . 109.5 ?
    H13A C13A H13C . . 109.5 ?
    H13B C13A H13C . . 109.5 ?
    C7B O1B C6B . . 119.07(9) ?
    C9B O2B H1OB . . 109.5 ?
    C8B N1B N2B . . 105.52(9) ?
    C9B N2B N1B . . 111.82(9) ?
    C9B N2B C10B . . 126.69(9) ?
    N1B N2B C10B . . 121.34(9) ?
    C6B C1B C2B . . 118.81(11) ?
    C6B C1B H1BA . . 120.6 ?
    C2B C1B H1BA . . 120.6 ?
    C3B C2B C1B . . 120.87(12) ?
    C3B C2B H2BA . . 119.6 ?
    C1B C2B H2BA . . 119.6 ?
    C2B C3B C4B . . 119.64(11) ?
    C2B C3B H3BA . . 120.2 ?
    C4B C3B H3BA . . 120.2 ?
    C3B C4B C5B . . 120.27(11) ?
    C3B C4B H4BA . . 119.9 ?
    C5B C4B H4BA . . 119.9 ?
    C4B C5B C6B . . 119.31(11) ?
    C4B C5B H5BA . . 120.3 ?
    C6B C5B H5BA . . 120.3 ?
    C1B C6B O1B . . 123.89(10) ?
    C1B C6B C5B . . 121.09(10) ?
    O1B C6B C5B . . 115.02(10) ?
    O1B C7B C9B . . 124.29(10) ?
    O1B C7B C8B . . 128.23(10) ?
    C9B C7B C8B . . 106.69(9) ?
    N1B C8B C7B . . 110.12(10) ?
    N1B C8B C12B . . 120.60(10) ?
    C7B C8B C12B . . 129.26(10) ?
    O2B C9B N2B . . 119.65(10) ?
    O2B C9B C7B . . 134.49(10) ?
    N2B C9B C7B . . 105.84(9) ?
    N2B C10B C11B . . 112.69(9) ?
    N2B C10B H10C . . 109.1 ?
    C11B C10B H10C . . 109.1 ?
    N2B C10B H10D . . 109.1 ?
    C11B C10B H10D . . 109.1 ?
    H10C C10B H10D . . 107.8 ?
    F2B C11B F1B . . 107.93(11) ?
    F2B C11B F3B . . 107.15(11) ?
    F1B C11B F3B . . 107.11(10) ?
    F2B C11B C10B . . 112.41(10) ?
    F1B C11B C10B . . 109.64(10) ?
    F3B C11B C10B . . 112.36(10) ?
    C8B C12B C13B . . 113.70(12) ?
    C8B C12B H12C . . 108.8 ?
    C13B C12B H12C . . 108.8 ?
    C8B C12B H12D . . 108.8 ?
    C13B C12B H12D . . 108.8 ?
    H12C C12B H12D . . 107.7 ?
    C12B C13B H13D . . 109.5 ?
    C12B C13B H13E . . 109.5 ?
    H13D C13B H13E . . 109.5 ?
    C12B C13B H13F . . 109.5 ?
    H13D C13B H13F . . 109.5 ?
    H13E C13B H13F . . 109.5 ?
loop_
    _geom_torsion_atom_site_label_1
    _geom_torsion_atom_site_label_2
    _geom_torsion_atom_site_label_3
    _geom_torsion_atom_site_label_4
    _geom_torsion_site_symmetry_1
    _geom_torsion_site_symmetry_2
    _geom_torsion_site_symmetry_3
    _geom_torsion_site_symmetry_4
    _geom_torsion
    _geom_torsion_publ_flag
    C8A N1A N2A C9A . . . . 0.04(12) ?
    C8A N1A N2A C10A . . . . 179.76(10) ?
    C6A C1A C2A C3A . . . . 1.65(18) ?
    C1A C2A C3A C4A . . . . -0.35(19) ?
    C2A C3A C4A C5A . . . . -0.87(19) ?
    C3A C4A C5A C6A . . . . 0.75(18) ?
    C7A O1A C6A C1A . . . . -0.79(15) ?
    C7A O1A C6A C5A . . . . 179.25(10) ?
    C2A C1A C6A O1A . . . . 178.28(10) ?
    C2A C1A C6A C5A . . . . -1.76(17) ?
    C4A C5A C6A O1A . . . . -179.46(10) ?
    C4A C5A C6A C1A . . . . 0.58(17) ?
    C6A O1A C7A C9A . . . . -103.42(13) ?
    C6A O1A C7A C8A . . . . 81.34(14) ?
    N2A N1A C8A C7A . . . . -0.27(12) ?
    N2A N1A C8A C12A . . . . 177.87(10) ?
    O1A C7A C8A N1A . . . . 176.39(10) ?
    C9A C7A C8A N1A . . . . 0.39(12) ?
    O1A C7A C8A C12A . . . . -1.62(18) ?
    C9A C7A C8A C12A . . . . -177.61(11) ?
    N1A N2A C9A O2A . . . . -178.67(9) ?
    C10A N2A C9A O2A . . . . 1.64(17) ?
    N1A N2A C9A C7A . . . . 0.20(12) ?
    C10A N2A C9A C7A . . . . -179.49(10) ?
    O1A C7A C9A O2A . . . . 2.2(2) ?
    C8A C7A C9A O2A . . . . 178.26(12) ?
    O1A C7A C9A N2A . . . . -176.39(10) ?
    C8A C7A C9A N2A . . . . -0.35(12) ?
    C9A N2A C10A C11A . . . . 98.24(13) ?
    N1A N2A C10A C11A . . . . -81.44(12) ?
    N2A C10A C11A F2A . . . . 177.43(10) ?
    N2A C10A C11A F1A . . . . -62.72(14) ?
    N2A C10A C11A F3A . . . . 58.09(14) ?
    N1A C8A C12A C13A . . . . 40.62(16) y
    C7A C8A C12A C13A . . . . -141.59(12) ?
    C8B N1B N2B C9B . . . . 0.58(12) ?
    C8B N1B N2B C10B . . . . 176.38(10) ?
    C6B C1B C2B C3B . . . . -0.03(18) ?
    C1B C2B C3B C4B . . . . -0.16(19) ?
    C2B C3B C4B C5B . . . . 0.2(2) ?
    C3B C4B C5B C6B . . . . -0.10(19) ?
    C2B C1B C6B O1B . . . . -179.77(11) ?
    C2B C1B C6B C5B . . . . 0.16(17) ?
    C7B O1B C6B C1B . . . . -1.95(16) ?
    C7B O1B C6B C5B . . . . 178.11(10) ?
    C4B C5B C6B C1B . . . . -0.10(17) ?
    C4B C5B C6B O1B . . . . 179.84(10) ?
    C6B O1B C7B C9B . . . . 109.05(12) ?
    C6B O1B C7B C8B . . . . -82.47(14) ?
    N2B N1B C8B C7B . . . . -0.54(13) ?
    N2B N1B C8B C12B . . . . 178.04(10) ?
    O1B C7B C8B N1B . . . . -169.75(10) ?
    C9B C7B C8B N1B . . . . 0.33(13) ?
    O1B C7B C8B C12B . . . . 11.8(2) ?
    C9B C7B C8B C12B . . . . -178.10(12) ?
    N1B N2B C9B O2B . . . . 178.28(9) ?
    C10B N2B C9B O2B . . . . 2.75(16) ?
    N1B N2B C9B C7B . . . . -0.37(12) ?
    C10B N2B C9B C7B . . . . -175.90(10) ?
    O1B C7B C9B O2B . . . . -7.8(2) ?
    C8B C7B C9B O2B . . . . -178.33(12) ?
    O1B C7B C9B N2B . . . . 170.60(10) ?
    C8B C7B C9B N2B . . . . 0.03(12) ?
    C9B N2B C10B C11B . . . . -104.92(13) ?
    N1B N2B C10B C11B . . . . 79.95(13) ?
    N2B C10B C11B F2B . . . . 63.40(13) ?
    N2B C10B C11B F1B . . . . -176.55(10) ?
    N2B C10B C11B F3B . . . . -57.56(14) ?
    N1B C8B C12B C13B . . . . 111.06(16) y
    C7B C8B C12B C13B . . . . -70.65(19) ?
loop_
    _geom_hbond_atom_site_label_D
    _geom_hbond_atom_site_label_H
    _geom_hbond_atom_site_label_A
    _geom_hbond_site_symmetry_A
    _geom_hbond_distance_DH
    _geom_hbond_distance_HA
    _geom_hbond_distance_DA
    _geom_hbond_angle_DHA
    _geom_hbond_publ_flag
    O2A H1OA N1B 1_455 0.82 1.79 2.5996(15) 169 yes
    O2B H1OB N1A 4_676 0.82 1.76 2.5781(14) 177 yes
