# Supplementary material for: 3-Ethyl-4-phen­oxy-1-(2,2,2-trifluoro­eth­yl)-1H-pyrazol-5-ol
Source: Acta Crystallogr Sect E Struct Rep Online. 2010 Jul 7;66(Pt 8):o1937–8. doi: 10.1107/S1600536810025948 (PMC3007551; doi:10.1107/S1600536810025948)
Supplement: Supplementary file 2 [file e-66-o1937-Isup2.hkl]

# 
# h,k,l, Fc-squared, Fo-squared, sigma(Fo-squared) and status flag 
# 
data_I
_shelx_title ' rvp24_0m in P2(1)/c (100K)' 
_shelx_refln_list_code          4 
_shelx_F_calc_maximum      196.63 
_exptl_crystal_F_000      1184.00 
_reflns_d_resolution_high  0.6507 
 
loop_ 
 _symmetry_equiv_pos_as_xyz 
 'x, y, z' 
 '-x, y+1/2, -z+1/2' 
 '-x, -y, -z' 
 'x, -y-1/2, z-1/2' 
 
_cell_length_a     9.3490 
_cell_length_b    14.7120 
_cell_length_c    20.3190 
_cell_angle_alpha  90.000 
_cell_angle_beta  113.889 
_cell_angle_gamma  90.000 
 
_shelx_F_squared_multiplier     1.000 
 
loop_ 
 _refln_index_h 
 _refln_index_k 
 _refln_index_l 
 _refln_F_squared_calc 
 _refln_F_squared_meas 
 _refln_F_squared_sigma 
 _refln_observed_status 
   3   0   0    23171.04       -0.20      1.03 o 
   4   0   0     2714.10     2845.27     45.93 o 
   5   0   0     2913.26     3257.25     60.48 o 
   6   0   0      343.20      326.18     15.07 o 
   7   0   0     1884.07     1806.71     28.07 o 
   8   0   0      856.03      830.63     15.61 o 
   9   0   0       30.75       24.84      3.69 o 
  10   0   0      223.36      273.11     13.09 o 
  11   0   0      297.63      318.51     50.68 o 
  12   0   0      171.25      172.13     12.99 o 
  13   0   0       22.26        8.77      9.26 o 
   1   1   0     2474.22     2636.66     54.15 o 
   2   1   0    12166.43    12444.27    275.75 o 
   4   1   0       39.57       59.46      2.30 o 
   5   1   0      190.51      185.45      3.71 o 
   6   1   0      749.64      741.54      9.78 o 
   7   1   0     1137.89     1020.32     12.43 o 
   8   1   0      562.12      484.23      7.58 o 
   9   1   0      202.29      182.17      5.45 o 
  10   1   0        1.14       -2.16      3.12 o 
  11   1   0        6.87        5.30      3.99 o 
  12   1   0      172.67      172.98      9.35 o 
  13   1   0      122.26      120.60     27.26 o 
   0   2   0     7760.81     8885.93    252.31 o 
   1   2   0    19168.62    20681.99    415.29 o 
   2   2   0     9407.49     9652.48    195.01 o 
   4   2   0      508.93      498.34      7.17 o 
   5   2   0     2234.23     2080.84     22.34 o 
   6   2   0      489.96      500.82      7.37 o 
   7   2   0     3251.76     3108.61     32.09 o 
   8   2   0      445.47      500.62      7.76 o 
   9   2   0      328.86      338.82      6.98 o 
  10   2   0       80.11       81.87      6.02 o 
  11   2   0       44.45       35.45      5.08 o 
  12   2   0       66.67       48.33      6.09 o 
  13   2   0       14.96        3.31      6.24 o 
   1   3   0    38336.10    42005.74    849.75 o 
   2   3   0     5840.85     6125.00    124.98 o 
   3   3   0      442.01      460.24     20.61 o 
   4   3   0     1267.73     1324.79     17.81 o 
   5   3   0      511.15      481.12      6.54 o 
   6   3   0     1370.66     1299.90     14.67 o 
   7   3   0     1165.43     1111.85     13.32 o 
   8   3   0      349.57      300.94      6.06 o 
   9   3   0        0.47        0.73      1.97 o 
  10   3   0      120.24      123.62      7.05 o 
  11   3   0       28.16       30.84      4.93 o 
  12   3   0       56.31       59.54      7.12 o 
  13   3   0      117.14      128.94     15.11 o 
   0   4   0     2779.82     3175.74     92.77 o 
   1   4   0      371.21      358.76     10.19 o 
   2   4   0     9219.33     9523.70    152.27 o 
   3   4   0     3425.60     3444.42     41.98 o 
   4   4   0      974.36      970.32     12.65 o 
   5   4   0      757.88      722.20      8.91 o 
   6   4   0      306.29      297.96      5.13 o 
   7   4   0      421.06      412.40      7.12 o 
   8   4   0      689.70      685.77     11.92 o 
   9   4   0      460.14      417.46      9.27 o 
  10   4   0       30.21       39.91      7.29 o 
  11   4   0       10.77        6.75      4.21 o 
  12   4   0      182.09      189.09     28.15 o 
   1   5   0     6635.57     6931.39     98.72 o 
   2   5   0      513.22      471.89      7.29 o 
   3   5   0      443.85      426.54      6.37 o 
   4   5   0      946.03      896.36     12.88 o 
   5   5   0      446.82      474.83      6.63 o 
   6   5   0       52.27       37.59      2.17 o 
   7   5   0     1708.47     1658.30     18.60 o 
   8   5   0     2745.86     2600.04     29.65 o 
   9   5   0       87.02       67.01      5.99 o 
  10   5   0      198.18      194.20      8.50 o 
  11   5   0      175.97      185.31      9.00 o 
  12   5   0       11.54        6.42      8.45 o 
   1   6   0      396.76      421.77     12.18 o 
   2   6   0      369.09      464.51      8.48 o 
   3   6   0     1167.64     1175.32     14.87 o 
   4   6   0      280.94      286.80      5.93 o 
   5   6   0       24.77       27.87      2.01 o 
   6   6   0      266.01      298.47      5.29 o 
   7   6   0      165.13      164.23      4.97 o 
   8   6   0        7.05       12.30      2.16 o 
   9   6   0       65.25       63.26      4.28 o 
  10   6   0       17.83       20.93      3.75 o 
  11   6   0        3.09       -3.09      4.58 o 
  12   6   0       74.61       70.14     11.61 o 
   1   7   0     1211.69     1322.94     18.23 o 
   2   7   0      103.15      120.44      3.32 o 
   3   7   0        5.46        7.39      1.28 o 
   4   7   0     1060.32     1213.06     16.02 o 
   5   7   0      416.10      409.86      7.35 o 
   6   7   0      534.67      557.19      8.58 o 
   7   7   0      204.80      213.74      5.47 o 
   8   7   0      138.25      145.01      5.94 o 
   9   7   0      213.50      224.35     10.15 o 
  10   7   0        7.33       12.15      6.80 o 
  11   7   0        4.18        0.34      4.86 o 
  12   7   0      109.29      116.71     13.68 o 
   0   8   0       11.98       13.15      2.40 o 
   1   8   0      721.87      901.80     17.01 o 
   2   8   0      454.02      528.10     12.55 o 
   3   8   0      304.80      263.90      5.15 o 
   4   8   0        0.65        1.36      1.10 o 
   5   8   0     2361.94     2286.57     28.81 o 
   6   8   0       55.77       76.27      3.52 o 
   7   8   0      792.45      757.83     11.86 o 
   8   8   0        6.73        3.33      2.93 o 
   9   8   0        8.86        5.79      4.56 o 
  10   8   0       82.15       87.11     11.31 o 
  11   8   0       48.74       64.75      7.77 o 
  12   8   0      102.40      114.69     13.71 o 
   1   9   0      896.11      744.69      9.18 o 
   2   9   0     1939.26     1887.73     23.42 o 
   3   9   0      412.86      456.51      9.79 o 
   4   9   0     1150.30     1337.54     19.81 o 
   5   9   0      498.87      475.86      9.00 o 
   6   9   0      431.41      441.22      9.73 o 
   7   9   0      460.67      469.40      8.69 o 
   8   9   0       62.23       68.21      5.17 o 
   9   9   0      128.70      119.59      6.51 o 
  10   9   0      155.95      137.17      9.61 o 
  11   9   0      141.70      148.04     10.43 o 
  12   9   0      252.76      270.05     18.55 o 
   0  10   0       98.89      105.06      3.81 o 
   1  10   0        5.20        5.48      1.23 o 
   2  10   0      278.65      341.87      6.82 o 
   3  10   0       20.12       20.99      2.14 o 
   4  10   0     2213.70     2197.81     27.18 o 
   5  10   0      364.47      364.28      7.11 o 
   6  10   0      946.81      921.49     13.72 o 
   7  10   0       67.65       62.37      5.30 o 
   8  10   0      215.32      202.68     10.63 o 
   9  10   0        3.97       -2.00      4.35 o 
  10  10   0       19.50       13.87      5.57 o 
  11  10   0        3.77        0.53      6.36 o 
   1  11   0      619.81      660.30      8.79 o 
   2  11   0      158.78      158.51      4.22 o 
   3  11   0     2182.00     2305.24     28.39 o 
   4  11   0        1.02       -1.31      1.65 o 
   5  11   0      846.38      820.05     12.49 o 
   6  11   0     3327.95     3326.11     40.26 o 
   7  11   0        6.47        0.96      2.97 o 
   8  11   0        5.20        7.62      3.53 o 
   9  11   0        2.77        0.52      3.59 o 
  10  11   0        1.21       -1.13      5.64 o 
  11  11   0       28.25       27.07      9.25 o 
   0  12   0      377.50      418.74      9.25 o 
   1  12   0      367.73      385.62      7.51 o 
   2  12   0        1.31       -0.17      1.58 o 
   3  12   0      611.06      589.25      9.75 o 
   4  12   0        7.80       10.07      2.12 o 
   5  12   0       90.29      100.85      4.74 o 
   6  12   0       96.20      106.88      5.92 o 
   7  12   0        8.48       12.81      3.70 o 
   8  12   0       36.04       24.87      4.65 o 
   9  12   0       83.97       93.40      6.91 o 
  10  12   0        0.02       -3.48      5.90 o 
  11  12   0        0.12       -5.44      7.89 o 
   1  13   0      105.04      113.22      4.76 o 
   2  13   0      368.78      303.90      8.90 o 
   3  13   0      395.80      387.09      7.63 o 
   4  13   0      239.65      245.24      6.13 o 
   5  13   0      666.85      640.59     12.49 o 
   6  13   0      381.37      328.03     10.75 o 
   7  13   0      120.39      127.09     10.27 o 
   8  13   0       31.70       35.73      5.25 o 
   9  13   0        0.86        4.42      4.46 o 
  10  13   0       62.04       69.31     16.74 o 
   0  14   0      571.78      574.03     13.46 o 
   1  14   0      546.72      521.73      9.89 o 
   2  14   0      110.86      106.47      4.93 o 
   3  14   0        4.35       10.87      2.57 o 
   4  14   0      828.81      810.34     23.19 o 
   5  14   0       46.66       61.20      5.52 o 
   6  14   0       36.63       42.89      5.06 o 
   7  14   0      196.83      189.79     13.27 o 
   8  14   0       52.92       61.68      6.13 o 
   9  14   0      130.52      130.03     11.33 o 
  10  14   0      227.95      238.96     17.39 o 
   1  15   0      397.04      375.69      8.71 o 
   2  15   0       22.20       22.24      3.30 o 
   3  15   0      187.18      224.07      8.22 o 
   4  15   0      191.92      204.18      8.45 o 
   5  15   0       60.27       52.23      5.34 o 
   6  15   0      369.04      347.80     15.53 o 
   7  15   0       63.22       61.67      6.03 o 
   8  15   0       12.67       11.01      4.88 o 
   9  15   0       12.70        2.88      7.77 o 
   0  16   0       78.51       84.20      8.15 o 
   1  16   0       19.84        9.86      2.66 o 
   2  16   0      154.35      153.74      6.38 o 
   3  16   0        6.27        7.68      3.89 o 
   4  16   0       52.57       60.50      6.29 o 
   5  16   0       98.93       96.16      7.77 o 
   6  16   0       82.47       90.73     14.04 o 
   7  16   0        4.33        5.12     11.43 o 
   8  16   0       32.10       43.84      6.40 o 
   9  16   0       32.84       37.52      9.55 o 
   1  17   0       25.55       37.89      4.77 o 
   2  17   0       10.92        6.12      3.30 o 
   3  17   0      195.57      234.57     10.47 o 
   4  17   0        0.12       -4.34      4.34 o 
   5  17   0       11.54       15.83      5.12 o 
   6  17   0      129.57      153.40      9.82 o 
   7  17   0        3.33       -4.42      4.42 o 
   8  17   0       85.26       99.82     12.51 o 
   0  18   0      207.07      176.81     19.54 o 
   1  18   0       11.07        7.90      3.46 o 
   2  18   0       21.61       14.62      6.29 o 
   3  18   0       18.21        9.73      9.15 o 
   4  18   0      377.14      416.37     14.56 o 
   5  18   0      240.89      232.85     11.24 o 
   6  18   0       12.87        8.49      5.18 o 
   7  18   0        0.00       -4.78      4.83 o 
   1  19   0      132.81      119.40      9.19 o 
   2  19   0        0.01        7.17      3.69 o 
   3  19   0        7.39       12.97      4.19 o 
   4  19   0        3.22       -1.15      6.25 o 
   5  19   0       88.16      100.54      8.23 o 
   6  19   0       71.19       62.33     10.48 o 
   7  19   0       53.36       64.60     10.69 o 
   0  20   0       33.42       41.29      8.95 o 
   1  20   0        6.80       -0.87      4.65 o 
   2  20   0      340.50      339.53     14.13 o 
   3  20   0        3.70        6.70      9.60 o 
   4  20   0      251.90      247.68     12.40 o 
   5  20   0        1.83       -1.04      7.45 o 
   6  20   0       35.95       48.41      9.90 o 
   1  21   0       44.27       50.77     10.52 o 
   2  21   0        2.85        1.77      5.33 o 
   3  21   0       22.98       31.14      6.51 o 
   4  21   0        7.80       -0.09      5.32 o 
   0  22   0       41.77       38.77     10.09 o 
   1  22   0       62.21       56.43     18.45 o 
   2  22   0        0.16        0.76      5.48 o 
   3  22   0      282.97      321.54     35.31 o 
 -13   1   1        9.58        6.10     11.95 o 
 -12   1   1       11.00       13.87      4.71 o 
 -11   1   1        6.51        2.19      3.93 o 
 -10   1   1       12.57        8.65      3.52 o 
  -9   1   1      367.32      343.72      6.95 o 
  -8   1   1      269.11      259.76      5.08 o 
  -7   1   1       16.30       11.91      1.58 o 
  -6   1   1      195.28      192.44      3.95 o 
  -5   1   1      437.83      433.75      5.85 o 
  -4   1   1     1843.80     1878.60     26.51 o 
  -1   1   1        0.28       -0.56      0.56 o 
   1   1   1     1854.78      807.60     25.36 o 
   2   1   1        3.43        7.29      1.76 o 
   3   1   1     2223.66     2160.04     35.78 o 
   4   1   1      515.65      575.36     10.28 o 
   5   1   1       10.83        5.26      1.49 o 
   6   1   1      454.09      451.25      8.46 o 
   7   1   1      414.09      420.21      8.13 o 
   8   1   1      731.51      729.70     11.43 o 
   9   1   1        0.50       -1.79      2.30 o 
  10   1   1      297.61      283.01      7.77 o 
  11   1   1        2.57       -0.50      3.77 o 
  12   1   1       12.86        7.71      5.79 o 
 -13   2   1       30.26       33.08      7.53 o 
 -12   2   1       11.52       14.22      4.78 o 
 -11   2   1      237.18      263.83     10.06 o 
 -10   2   1       11.09        5.60      3.45 o 
  -9   2   1       12.10       19.90      2.99 o 
  -8   2   1       23.33       11.74      1.81 o 
  -7   2   1      301.22      293.01      5.16 o 
  -6   2   1      692.07      766.19      9.89 o 
  -5   2   1      231.12      258.15      6.98 o 
  -4   2   1      455.37      424.76      6.24 o 
  -3   2   1      550.36      469.73     12.74 o 
  -2   2   1     2304.46     2463.42     51.53 o 
  -1   2   1     1013.67     1003.62     17.96 o 
   0   2   1     2094.83     2252.74     37.84 o 
   1   2   1      178.65      136.76      5.42 o 
   2   2   1    11229.64    10795.00    218.18 o 
   3   2   1      605.64      544.07     12.54 o 
   4   2   1       14.55       17.49      1.69 o 
   5   2   1      110.32      111.76      2.92 o 
   6   2   1       15.10        3.62      1.25 o 
   7   2   1      496.16      485.32      7.42 o 
   8   2   1       91.13       74.84      3.74 o 
   9   2   1       29.27       20.06      2.64 o 
  10   2   1       12.37       11.50      3.05 o 
  11   2   1        8.60        2.50      3.86 o 
  12   2   1        0.97       -1.67      5.44 o 
 -13   3   1       29.45       55.56      8.10 o 
 -12   3   1       89.62       88.65      7.16 o 
 -11   3   1      133.77      153.94      8.65 o 
 -10   3   1        2.60        3.90      3.41 o 
  -9   3   1        1.62        2.92      2.21 o 
  -8   3   1      399.30      406.87      6.56 o 
  -7   3   1      319.66      310.92      5.37 o 
  -6   3   1      211.53      231.12      4.45 o 
  -5   3   1        0.26       -0.92      0.92 o 
  -4   3   1       65.62       53.86      1.93 o 
  -3   3   1        0.02        0.99      1.07 o 
  -2   3   1     7651.78     7955.84    353.52 o 
  -1   3   1     2408.79     2751.38     66.53 o 
   0   3   1     1737.27     1820.22     31.49 o 
   1   3   1     9386.25     9608.62    193.69 o 
   2   3   1       40.90       36.25      3.43 o 
   3   3   1        6.04        2.60      1.11 o 
   4   3   1       47.91       66.69      2.98 o 
   5   3   1        4.19        6.15      1.32 o 
   6   3   1        8.97        8.24      1.50 o 
   7   3   1      414.57      378.54      6.40 o 
   8   3   1      654.01      622.84     10.30 o 
   9   3   1       25.01       22.90      2.70 o 
  10   3   1        0.20        1.93      3.02 o 
  11   3   1       47.05       56.06      5.75 o 
  12   3   1      272.45      301.75     19.36 o 
 -13   4   1        1.71       -7.10      7.10 o 
 -12   4   1       13.74       11.65      4.80 o 
 -11   4   1       38.29       30.70      4.97 o 
 -10   4   1        2.68        7.75      3.67 o 
  -9   4   1      141.06      143.15      6.18 o 
  -8   4   1        0.03        1.05      1.54 o 
  -7   4   1      169.72      189.87      4.36 o 
  -6   4   1      557.15      641.16      8.34 o 
  -5   4   1      263.44      247.92      4.19 o 
  -4   4   1      207.43      160.06      3.17 o 
  -3   4   1     1646.14     1616.77     39.31 o 
  -2   4   1      469.00      547.33     14.98 o 
  -1   4   1    17924.29    18610.44    404.22 o 
   0   4   1     4064.24     4607.54     78.28 o 
   1   4   1     2695.65     2726.03     56.92 o 
   2   4   1      595.90      611.67     10.10 o 
   3   4   1        0.38        3.02      1.18 o 
   4   4   1      308.42      348.47      5.41 o 
   5   4   1        0.51       -0.94      1.08 o 
   6   4   1      105.47       97.43      3.35 o 
   7   4   1      704.79      702.38     10.18 o 
   8   4   1       18.05       11.62      2.32 o 
   9   4   1      315.83      321.20      8.03 o 
  10   4   1       12.15       14.77      3.20 o 
  11   4   1        0.00       -0.40      4.68 o 
  12   4   1       13.20        5.36      8.14 o 
 -12   5   1      241.87      256.82     11.80 o 
 -11   5   1       33.92       28.10      5.87 o 
 -10   5   1       36.20       42.19      4.94 o 
  -9   5   1       11.51        9.71      2.54 o 
  -8   5   1      172.92      169.15      6.78 o 
  -7   5   1        0.26       -0.25      1.41 o 
  -6   5   1       31.35       24.16      1.78 o 
  -5   5   1     3049.92     3112.57     31.33 o 
  -4   5   1      104.84      137.98      2.91 o 
  -3   5   1      705.83      744.17     10.60 o 
  -2   5   1      762.88      748.19     14.12 o 
  -1   5   1    16133.06    16564.13    310.97 o 
   0   5   1      333.80      360.34      8.31 o 
   1   5   1    10099.55    11075.20    176.32 o 
   2   5   1     1421.26     1511.04     40.61 o 
   3   5   1      165.85      155.05      3.77 o 
   4   5   1        0.12        5.23      1.18 o 
   5   5   1      608.99      597.52      8.59 o 
   6   5   1      692.87      659.34      9.30 o 
   7   5   1      450.43      416.78      7.25 o 
   8   5   1      336.65      368.70      7.44 o 
   9   5   1       18.18       19.76      2.63 o 
  10   5   1        8.00       12.11      3.64 o 
  11   5   1       16.84       18.67      5.66 o 
  12   5   1        0.01        8.21      8.18 o 
 -12   6   1        2.88       -5.85      5.85 o 
 -11   6   1        8.54       12.10      4.78 o 
 -10   6   1      175.14      176.04      8.21 o 
  -9   6   1        8.23        9.52      2.55 o 
  -8   6   1       96.73      114.29      4.72 o 
  -7   6   1      134.48      136.88      3.74 o 
  -6   6   1      772.34      767.79      9.71 o 
  -5   6   1     1047.62     1022.09     11.84 o 
  -4   6   1      453.57      472.99      6.32 o 
  -3   6   1      159.24      139.41      5.48 o 
  -2   6   1      387.30      329.91      5.70 o 
  -1   6   1     1487.33     1831.26     21.78 o 
   0   6   1     4412.08     4556.63     52.73 o 
   1   6   1     2939.87     3133.33     61.06 o 
   2   6   1       48.98       28.43      2.49 o 
   3   6   1      293.79      285.40      5.13 o 
   4   6   1       74.23       57.00      2.59 o 
   5   6   1      181.26      196.27      5.33 o 
   6   6   1        2.57        1.11      1.61 o 
   7   6   1        7.13        1.51      1.79 o 
   8   6   1      800.90      774.95     13.36 o 
   9   6   1        5.51        3.69      3.38 o 
  10   6   1       48.44       38.75      4.56 o 
  11   6   1       18.72       15.54      5.48 o 
  12   6   1      204.81      235.29     17.63 o 
 -12   7   1       47.53       39.72     10.27 o 
 -11   7   1      113.08      102.64      9.97 o 
 -10   7   1        0.50       -1.27      4.15 o 
  -9   7   1       83.83       94.11      6.35 o 
  -8   7   1      172.73      185.08      8.76 o 
  -7   7   1      219.23      219.60      4.64 o 
  -6   7   1        1.01        3.82      1.40 o 
  -5   7   1      339.52      352.96      5.55 o 
  -4   7   1      193.59      226.56      4.35 o 
  -3   7   1      329.60      349.93      6.42 o 
  -2   7   1      266.87      312.92      5.22 o 
  -1   7   1        4.67       10.45      1.23 o 
   0   7   1      428.49      366.76      6.23 o 
   1   7   1      202.88      231.94      5.96 o 
   2   7   1       52.70       62.94      2.52 o 
   3   7   1        0.26        5.81      1.44 o 
   4   7   1       58.26       42.44      3.22 o 
   5   7   1     1045.25     1010.54     15.86 o 
   6   7   1      444.85      425.53      7.83 o 
   7   7   1      149.66      132.92      5.69 o 
   8   7   1      284.52      272.54      8.36 o 
   9   7   1       74.15       63.19      5.53 o 
  10   7   1        9.58       10.16      3.69 o 
  11   7   1       40.51       37.72      6.56 o 
  12   7   1       10.13        7.65      8.73 o 
 -12   8   1        1.20       10.75      8.47 o 
 -11   8   1        1.12       -1.58      4.92 o 
 -10   8   1        1.99        1.01      4.44 o 
  -9   8   1      385.26      401.56     16.44 o 
  -8   8   1       63.91       57.23      4.17 o 
  -7   8   1      452.68      436.71      9.46 o 
  -6   8   1      265.36      228.29      4.96 o 
  -5   8   1       11.64       14.45      1.71 o 
  -4   8   1      133.43      135.33      3.82 o 
  -3   8   1     1027.33     1128.46     13.77 o 
  -2   8   1      178.20      208.09      4.58 o 
  -1   8   1     1550.09     1814.67     20.50 o 
   0   8   1     4001.94     4072.00     44.16 o 
   1   8   1      403.54      360.79      6.68 o 
   2   8   1       13.99       30.12      2.30 o 
   3   8   1     1059.44     1141.21     15.31 o 
   4   8   1      354.75      294.39      9.83 o 
   5   8   1        8.64       12.81      1.94 o 
   6   8   1        2.26        0.11      1.81 o 
   7   8   1      819.21      769.97     13.22 o 
   8   8   1      466.54      446.18      9.33 o 
   9   8   1       17.83       25.02      4.24 o 
  10   8   1        0.74       -3.31      3.31 o 
  11   8   1       32.20       30.32      6.52 o 
  12   8   1       66.63       47.14     10.70 o 
 -12   9   1       88.60       80.04     12.36 o 
 -11   9   1       35.87       17.59      5.91 o 
 -10   9   1        7.93       11.67      5.10 o 
  -9   9   1       37.58       45.59      4.54 o 
  -8   9   1     1274.01     1261.20     20.40 o 
  -7   9   1      190.83      152.82      7.28 o 
  -6   9   1       29.03       31.28      2.44 o 
  -5   9   1        1.81       -0.29      1.52 o 
  -4   9   1     2094.46     2172.45     26.89 o 
  -3   9   1       30.72       37.78      2.16 o 
  -2   9   1     1590.58     1662.76     20.54 o 
  -1   9   1      563.93      566.53      8.47 o 
   0   9   1      787.45      855.73     11.58 o 
   1   9   1      290.91      334.61      6.86 o 
   2   9   1      109.86      144.65      3.59 o 
   3   9   1       10.10       18.60      2.05 o 
   4   9   1       73.09       83.29      3.25 o 
   5   9   1      308.50      295.23      6.28 o 
   6   9   1        3.70       -1.13      1.87 o 
   7   9   1      575.86      583.62     11.01 o 
   8   9   1        2.70        4.19      3.20 o 
   9   9   1      127.65      112.87      6.61 o 
  10   9   1      112.31      115.61      6.86 o 
  11   9   1       34.70       52.75     22.09 o 
 -11  10   1        0.06       -3.80      7.22 o 
 -10  10   1       31.04       26.97      5.92 o 
  -9  10   1       14.49        8.99      3.53 o 
  -8  10   1       98.66      107.81      8.51 o 
  -7  10   1      180.74      208.27      8.56 o 
  -6  10   1       85.67       78.70      4.48 o 
  -5  10   1      428.90      416.05      7.55 o 
  -4  10   1     2576.25     2489.20     28.10 o 
  -3  10   1       29.33       40.44      2.57 o 
  -2  10   1        2.83        5.58      2.22 o 
  -1  10   1      275.80      326.14      5.72 o 
   0  10   1      664.80      738.87      8.92 o 
   1  10   1      680.90      724.54      9.80 o 
   2  10   1     1007.71     1098.00     13.78 o 
   3  10   1      548.00      570.22      8.59 o 
   4  10   1      106.20      119.45      4.12 o 
   5  10   1        1.95        1.49      1.86 o 
   6  10   1        0.06        0.24      2.81 o 
   7  10   1        6.72       19.29      3.26 o 
   8  10   1      132.61      135.38     10.13 o 
   9  10   1        1.77        0.64      3.38 o 
  10  10   1      110.70      120.28     11.52 o 
  11  10   1        3.78        9.59      8.31 o 
 -11  11   1       66.59       68.68     11.67 o 
 -10  11   1       33.72       32.18      7.16 o 
  -9  11   1       18.87       14.18      4.17 o 
  -8  11   1      224.11      232.93      8.83 o 
  -7  11   1       72.84       80.35      4.87 o 
  -6  11   1       39.87       46.74      4.66 o 
  -5  11   1      129.62      121.29      4.18 o 
  -4  11   1        0.72       -0.50      1.57 o 
  -3  11   1      527.19      520.57      8.60 o 
  -2  11   1       15.14       10.45      2.43 o 
  -1  11   1      347.49      359.15      7.13 o 
   0  11   1      413.93      439.95      6.59 o 
   1  11   1      445.46      423.66      6.91 o 
   2  11   1     1629.56     1644.89     19.59 o 
   3  11   1      849.88      920.43     12.42 o 
   4  11   1       12.69       15.48      2.21 o 
   5  11   1      385.70      360.31      7.40 o 
   6  11   1       42.08       36.98      3.33 o 
   7  11   1       14.61       20.35      3.75 o 
   8  11   1       21.52       20.74      4.06 o 
   9  11   1       30.94       24.33      4.49 o 
  10  11   1       35.76       46.89      7.09 o 
  11  11   1       19.81       21.68      9.01 o 
 -11  12   1       12.91       15.89      8.80 o 
 -10  12   1        0.46       -5.29      5.57 o 
  -9  12   1      146.15      153.84     14.52 o 
  -8  12   1       87.11       75.77      6.14 o 
  -7  12   1     1083.72     1075.89     22.78 o 
  -6  12   1       38.35       27.14      3.49 o 
  -5  12   1       47.60       38.96      3.68 o 
  -4  12   1       17.64       12.75      2.26 o 
  -3  12   1      441.47      433.91      7.80 o 
  -2  12   1      713.15      775.99     11.56 o 
  -1  12   1      333.09      365.82      7.56 o 
   0  12   1      119.39      152.33      3.85 o 
   1  12   1       13.32       10.67      2.52 o 
   2  12   1      910.76      857.69     11.79 o 
   3  12   1     1597.72     1516.31     20.10 o 
   4  12   1      613.79      589.15     10.00 o 
   5  12   1      430.24      429.63      9.02 o 
   6  12   1      150.34      144.70      5.49 o 
   7  12   1      177.52      179.63      7.61 o 
   8  12   1        0.03       -3.22      3.40 o 
   9  12   1        2.49        4.40      4.13 o 
  10  12   1      101.25       99.40     10.17 o 
 -10  13   1        0.09        0.12      6.22 o 
  -9  13   1        0.41       -1.93      7.49 o 
  -8  13   1      487.31      500.23     14.10 o 
  -7  13   1        2.74        3.54      3.61 o 
  -6  13   1        3.64        7.19      3.40 o 
  -5  13   1     1762.65     1756.95     28.99 o 
  -4  13   1       27.68       31.87      2.83 o 
  -3  13   1      191.30      166.30      6.94 o 
  -2  13   1      135.46      143.42      4.84 o 
  -1  13   1        6.32       -0.87      1.58 o 
   0  13   1     1291.38     1319.58     16.35 o 
   1  13   1     1125.11     1138.19     15.86 o 
   2  13   1      594.71      596.66     14.62 o 
   3  13   1        0.13        0.68      2.06 o 
   4  13   1       64.91       61.37      6.79 o 
   5  13   1      454.23      438.90      9.24 o 
   6  13   1      160.91      165.17      7.18 o 
   7  13   1      227.69      226.88      9.29 o 
   8  13   1       24.15       22.86      5.46 o 
   9  13   1      115.00      123.32      8.01 o 
  10  13   1      121.36      159.65     14.94 o 
 -10  14   1        2.51       -1.65      7.62 o 
  -9  14   1       11.21       13.73      6.42 o 
  -8  14   1       20.91       19.44      5.08 o 
  -7  14   1      359.95      376.33     11.98 o 
  -6  14   1      753.91      786.20     18.38 o 
  -5  14   1      263.75      247.86      9.28 o 
  -4  14   1        0.01       -1.62      3.17 o 
  -3  14   1        0.01        1.75      2.43 o 
  -2  14   1      423.34      421.83      8.60 o 
  -1  14   1      343.66      332.01      6.95 o 
   0  14   1     1102.27     1075.44     15.07 o 
   1  14   1      155.39      134.77      6.80 o 
   2  14   1        6.42        0.78      2.11 o 
   3  14   1       34.47       31.53      3.05 o 
   4  14   1        0.00        0.32      2.72 o 
   5  14   1       85.74       80.71      4.71 o 
   6  14   1      448.92      459.02     13.22 o 
   7  14   1      107.16      102.07      7.64 o 
   8  14   1        0.64        6.93      4.32 o 
   9  14   1        8.09        9.10      4.79 o 
  10  14   1       28.17       44.31     10.29 o 
 -10  15   1        1.94       -7.76      7.76 o 
  -9  15   1        0.24       -3.27      6.49 o 
  -8  15   1        5.41       14.59      4.55 o 
  -7  15   1      269.65      265.73     10.26 o 
  -6  15   1      180.82      161.68      8.02 o 
  -5  15   1        0.01        1.16      3.41 o 
  -4  15   1      101.38       98.28      6.51 o 
  -3  15   1      100.06      120.93     10.42 o 
  -2  15   1       10.72        2.42      2.39 o 
  -1  15   1        3.20       13.45      2.63 o 
   0  15   1      658.07      629.33     12.04 o 
   1  15   1      146.20      182.32      5.98 o 
   2  15   1       81.82       80.60      5.01 o 
   3  15   1       16.33        8.13      4.04 o 
   4  15   1       14.60        9.52      4.33 o 
   5  15   1       41.46       58.63      6.25 o 
   6  15   1        8.38        7.78      4.63 o 
   7  15   1        5.75       10.19      4.77 o 
   8  15   1        0.56        3.26      4.78 o 
   9  15   1        0.07       -1.75      7.77 o 
  -9  16   1        3.10       -7.54      7.54 o 
  -8  16   1       49.89       37.43      9.68 o 
  -7  16   1       91.18      105.37      9.27 o 
  -6  16   1       11.29        6.13      4.54 o 
  -5  16   1        3.21        2.12      4.10 o 
  -4  16   1        1.93        3.95      3.93 o 
  -3  16   1       10.03       11.06      5.68 o 
  -2  16   1       91.46       93.00      8.72 o 
  -1  16   1        2.61        0.20      2.69 o 
   0  16   1      120.92      108.79      5.05 o 
   1  16   1      461.39      462.19      9.97 o 
   2  16   1        0.47        1.90      2.78 o 
   3  16   1        0.38       -0.57      2.68 o 
   4  16   1      505.60      515.33     15.86 o 
   5  16   1       81.87       57.46      6.49 o 
   6  16   1      161.87      155.97     12.25 o 
   7  16   1        0.33       -2.52      4.49 o 
   8  16   1        0.34       -2.76     12.85 o 
   9  16   1       24.74       19.50      8.54 o 
  -8  17   1       24.37       27.24      9.54 o 
  -7  17   1        2.56       -6.35      6.35 o 
  -6  17   1       55.65       52.62      6.66 o 
  -5  17   1        1.89        7.64      4.66 o 
  -4  17   1       47.55       48.50      8.21 o 
  -3  17   1        7.30       19.19      4.89 o 
  -2  17   1      382.98      379.43     11.12 o 
  -1  17   1       69.10       68.38      5.38 o 
   0  17   1        0.42        3.32      2.89 o 
   1  17   1        0.70        2.79      2.55 o 
   2  17   1       33.99       29.69      3.33 o 
   3  17   1      329.84      343.04     13.57 o 
   4  17   1      186.44      152.36      9.46 o 
   5  17   1      262.11      293.94     12.17 o 
   6  17   1        1.23       -2.11      4.52 o 
   7  17   1       89.10       87.08      7.85 o 
   8  17   1        4.40        9.67      7.65 o 
  -8  18   1        6.95        1.51      8.01 o 
  -7  18   1       16.78        5.56      5.29 o 
  -6  18   1        9.13        3.42      4.95 o 
  -5  18   1       31.94       45.63      6.46 o 
  -4  18   1       34.82       41.39      6.17 o 
  -3  18   1        0.01        0.86      4.30 o 
  -2  18   1       76.62       72.73      6.05 o 
  -1  18   1      184.62      219.67      8.62 o 
   0  18   1       53.36       47.51      4.88 o 
   1  18   1        3.12        4.06      3.62 o 
   2  18   1       44.64       42.19      7.12 o 
   3  18   1       60.54       72.44      5.71 o 
   4  18   1       39.59       44.76      6.15 o 
   5  18   1       47.71       62.53      6.95 o 
   6  18   1       42.40       40.49      9.15 o 
   7  18   1        8.16        4.85      7.47 o 
  -7  19   1        9.76       15.67      8.44 o 
  -6  19   1       11.94        9.23      5.40 o 
  -5  19   1       33.05       28.59      5.93 o 
  -4  19   1        0.18       -4.57      4.57 o 
  -3  19   1      308.33      332.55     10.92 o 
  -2  19   1        3.62        0.27      3.55 o 
  -1  19   1       77.97      105.09      6.88 o 
   0  19   1        1.28        2.23      3.50 o 
   1  19   1        0.22        7.08      6.65 o 
   2  19   1      458.81      439.82     15.96 o 
   3  19   1      299.76      310.68     13.35 o 
   4  19   1       64.44       47.12     12.71 o 
   5  19   1      182.46      155.14     14.93 o 
   6  19   1        1.47        3.80      7.40 o 
  -5  20   1       11.95        1.08      5.09 o 
  -4  20   1       17.34       23.56      4.75 o 
  -3  20   1       34.81       39.04      5.25 o 
  -2  20   1      162.47      191.03     11.04 o 
  -1  20   1        3.89        4.28      5.00 o 
   0  20   1       11.82       14.50      5.45 o 
   1  20   1        4.08        1.60      6.25 o 
   2  20   1        4.06       -0.55      7.64 o 
   3  20   1       22.59       34.53      6.57 o 
   4  20   1       28.66       21.46      8.63 o 
   5  20   1       40.71       43.07      7.11 o 
  -5  21   1       36.16       27.65     10.74 o 
  -4  21   1      120.16      131.05     18.39 o 
  -3  21   1       59.96       31.32      6.64 o 
  -2  21   1        0.34       -2.73      4.89 o 
  -1  21   1       16.94       12.01      6.38 o 
   0  21   1       43.97       60.51      8.69 o 
   1  21   1      150.96      168.82     19.96 o 
   2  21   1      376.82      390.85     20.47 o 
   3  21   1       60.51       75.49      8.42 o 
   4  21   1      136.02      137.89     12.41 o 
  -3  22   1       58.92       68.77     11.43 o 
  -2  22   1      564.25      598.78     20.10 o 
  -1  22   1        7.90        7.91      5.77 o 
   0  22   1       64.53       89.29     13.44 o 
   1  22   1        2.97        0.85      5.54 o 
   2  22   1       63.08       54.55     11.89 o 
 -13   0   2        0.14       -7.51      7.51 o 
 -12   0   2      688.90      738.43     47.50 o 
 -11   0   2      390.66      429.40     17.45 o 
 -10   0   2       35.03       16.09      5.87 o 
  -9   0   2        4.37       -3.18      3.18 o 
  -8   0   2       57.81       39.96      3.12 o 
  -7   0   2       27.06       34.92      3.48 o 
  -6   0   2     1955.49     2329.61     33.86 o 
  -5   0   2        4.38       20.80      1.84 o 
  -4   0   2     1949.31     1917.64     60.29 o 
  -3   0   2     3416.52     3604.33    106.12 o 
  -2   0   2     3175.94     3194.40     93.02 o 
  -1   0   2     1804.99     1916.80     41.12 o 
   0   0   2     1250.92     1307.45     39.49 o 
   1   0   2     1664.53     1913.15     57.28 o 
   2   0   2    12900.23    13215.06    376.97 o 
   3   0   2     9098.72     9269.28    159.17 o 
   4   0   2      271.22      176.77     11.98 o 
   5   0   2       59.16       75.04      7.34 o 
   6   0   2     1011.95     1049.46     24.53 o 
   7   0   2     1383.31     1293.13     24.60 o 
   8   0   2      184.23      158.38      7.04 o 
   9   0   2       77.09       82.77      5.77 o 
  10   0   2      342.08      364.66     11.14 o 
  11   0   2      164.77      152.47     11.70 o 
  12   0   2      254.13      265.74     18.22 o 
 -13   1   2       56.41       58.60      8.68 o 
 -12   1   2      360.04      396.81     12.58 o 
 -11   1   2       54.87       60.47      5.88 o 
 -10   1   2      245.10      263.67      8.25 o 
  -9   1   2      201.89      221.42      6.49 o 
  -8   1   2      694.45      696.51     10.24 o 
  -7   1   2      110.55      150.34      4.49 o 
  -6   1   2     1472.59     1393.37     15.16 o 
  -5   1   2     1121.90     1034.02     11.38 o 
  -4   1   2     1164.45     1313.34     24.06 o 
  -3   1   2      432.58      316.77     13.06 o 
  -2   1   2      229.68      257.54      7.22 o 
   0   1   2      483.61      475.59     15.12 o 
   1   1   2     8325.04     9213.17    262.25 o 
   3   1   2    16196.52    17308.62    266.21 o 
   4   1   2     1137.89     1163.52     15.04 o 
   5   1   2      466.46      509.72      8.72 o 
   6   1   2       14.68        8.19      3.05 o 
   7   1   2      171.23      165.11      4.54 o 
   8   1   2       99.56       70.29      3.67 o 
   9   1   2        7.12        0.83      2.19 o 
  10   1   2        0.14       -2.30      2.30 o 
  11   1   2        3.08        2.58      4.32 o 
  12   1   2       15.02        3.64      8.40 o 
 -13   2   2      316.98      328.44     14.97 o 
 -12   2   2       26.51       18.27      5.03 o 
 -11   2   2       77.81       77.49      6.42 o 
 -10   2   2       96.60      119.96      6.26 o 
  -9   2   2      100.48      109.61      5.11 o 
  -8   2   2      169.19      163.10      4.54 o 
  -7   2   2       19.19       26.17      1.96 o 
  -6   2   2      273.80      198.25      3.86 o 
  -5   2   2     5861.35     5840.13     59.62 o 
  -4   2   2      558.64      518.23     10.28 o 
  -2   2   2     1364.20     1094.97    141.16 o 
  -1   2   2       30.66       23.90      1.42 o 
   0   2   2       57.68       62.81      2.39 o 
   1   2   2        2.38        0.94      1.59 o 
   2   2   2     7886.51     7712.58    352.34 o 
   3   2   2     1433.20     1487.36     19.34 o 
   4   2   2     1095.13     1043.48     13.35 o 
   5   2   2      274.37      290.88      6.40 o 
   6   2   2      250.78      247.25      5.88 o 
   7   2   2     1082.42     1065.51     13.95 o 
   8   2   2      160.43      151.24      6.05 o 
   9   2   2      200.94      213.93      5.82 o 
  10   2   2       16.11       14.61      2.74 o 
  11   2   2        0.10        1.27      3.84 o 
  12   2   2       10.22        4.25      8.03 o 
 -13   3   2       50.09       41.35      7.98 o 
 -12   3   2        0.59       -3.22      4.23 o 
 -11   3   2       13.00       10.62      4.17 o 
 -10   3   2      245.27      227.54      7.78 o 
  -9   3   2      481.26      480.72      9.78 o 
  -8   3   2      335.11      382.29      7.01 o 
  -7   3   2       14.80       13.75      1.45 o 
  -6   3   2       44.95       56.04      2.21 o 
  -5   3   2     2538.45     2908.00     29.06 o 
  -4   3   2     1225.83     1339.80     16.56 o 
  -3   3   2        0.04        3.14      2.89 o 
  -2   3   2     2185.32     2332.30     56.36 o 
  -1   3   2     7470.79     8420.93    158.30 o 
   0   3   2     5787.05     6389.27    105.61 o 
   1   3   2      316.67      276.34      7.77 o 
   3   3   2      727.32      712.34     10.51 o 
   4   3   2        0.02        4.41      1.11 o 
   5   3   2        3.88       14.07      1.53 o 
   6   3   2       62.21       58.17      2.84 o 
   7   3   2      610.70      615.97      9.36 o 
   8   3   2      104.85      104.87      4.35 o 
   9   3   2       56.68       55.94      3.55 o 
  10   3   2       38.79       39.61      3.38 o 
  11   3   2      105.17       90.40      8.42 o 
  12   3   2        5.99       -4.85      7.41 o 
 -13   4   2       66.48       59.05      8.58 o 
 -12   4   2      175.08      189.09     12.61 o 
 -11   4   2      103.11       97.70      6.88 o 
 -10   4   2      285.23      307.94      8.93 o 
  -9   4   2      653.07      582.10     11.06 o 
  -8   4   2      227.03      170.00      6.08 o 
  -7   4   2        7.53        5.42      1.69 o 
  -6   4   2     1033.39     1090.98     13.05 o 
  -5   4   2     1881.51     2041.34     21.03 o 
  -4   4   2     1286.38     1432.18     17.72 o 
  -3   4   2     6943.65     7413.98    119.10 o 
  -2   4   2      523.79      634.82     30.01 o 
  -1   4   2     6853.30     7897.65    230.81 o 
   0   4   2     5598.66     6111.70    101.54 o 
   1   4   2      131.65      190.70      7.04 o 
   2   4   2     4882.11     5431.97    145.28 o 
   3   4   2      725.39      736.06     12.39 o 
   4   4   2     2675.57     3019.38     43.76 o 
   5   4   2      158.49      175.48      7.94 o 
   6   4   2       13.90        9.70      1.66 o 
   7   4   2      358.75      305.43      6.52 o 
   8   4   2      689.83      649.37     10.81 o 
   9   4   2       22.12       30.82      2.94 o 
  10   4   2      327.37      340.77     10.16 o 
  11   4   2       98.48       93.39      8.50 o 
  12   4   2        9.05       18.83      8.77 o 
 -13   5   2        9.24       31.91      9.47 o 
 -12   5   2      208.52      218.79     17.47 o 
 -11   5   2       85.94       94.67      7.47 o 
 -10   5   2       11.48       11.74      3.83 o 
  -9   5   2      464.07      452.27     10.45 o 
  -8   5   2       32.02       36.83      2.70 o 
  -7   5   2      197.00      216.22      5.01 o 
  -6   5   2        4.64        5.31      1.18 o 
  -5   5   2       81.46      127.48      2.83 o 
  -4   5   2     2103.13     2087.34     21.24 o 
  -3   5   2      267.15      328.52      5.86 o 
  -2   5   2     2083.11     2146.75     38.47 o 
  -1   5   2     9979.98    10861.02    183.67 o 
   0   5   2     9039.62     9323.31    155.62 o 
   1   5   2     4068.95     4391.34     71.34 o 
   2   5   2     1850.63     1903.07     24.50 o 
   3   5   2       84.68       79.43      2.83 o 
   4   5   2       57.78       92.73      5.82 o 
   5   5   2      130.66      181.40      4.83 o 
   6   5   2       26.63       24.43      2.15 o 
   7   5   2      885.26      888.50     13.18 o 
   8   5   2        6.98        1.82      2.39 o 
   9   5   2       62.87       65.95      5.51 o 
  10   5   2      178.44      182.40      7.95 o 
  11   5   2       37.13       35.69      6.47 o 
  12   5   2        0.87        1.53      7.79 o 
 -12   6   2       48.96       38.54      6.58 o 
 -11   6   2        1.00       -2.92      3.91 o 
 -10   6   2       15.98       20.84      4.18 o 
  -9   6   2       96.64      104.37      5.71 o 
  -8   6   2      205.87      183.37      5.10 o 
  -7   6   2     2533.13     2392.40     27.54 o 
  -6   6   2      182.58      208.81      3.98 o 
  -5   6   2       33.30       82.15      2.66 o 
  -4   6   2      920.84      910.34     10.33 o 
  -3   6   2      427.47      481.29      6.37 o 
  -2   6   2     6376.22     6774.66     84.91 o 
  -1   6   2     1510.80     1931.32     46.68 o 
   0   6   2      549.90      612.35     18.71 o 
   1   6   2       46.21       30.30      2.25 o 
   2   6   2       26.56       51.23      2.31 o 
   3   6   2     1935.16     2200.51     29.07 o 
   4   6   2     5534.05     5646.81     64.63 o 
   5   6   2       40.39       48.34      2.83 o 
   6   6   2      134.97      124.61      4.25 o 
   7   6   2      143.83      152.84      5.36 o 
   8   6   2      132.96      143.11      5.54 o 
   9   6   2      153.43      143.10      5.61 o 
  10   6   2      410.00      446.58     11.97 o 
  11   6   2      158.81      163.61     13.94 o 
  12   6   2       28.71       47.32     10.32 o 
 -12   7   2      252.37      246.54     14.96 o 
 -11   7   2      141.70      134.36     10.85 o 
 -10   7   2       90.28       92.34      7.26 o 
  -9   7   2       11.39       12.18      3.91 o 
  -8   7   2      125.83      111.41      4.58 o 
  -7   7   2     1322.81     1299.27     16.65 o 
  -6   7   2       54.11       47.71      2.68 o 
  -5   7   2       67.86       54.43      2.39 o 
  -4   7   2     1156.14     1196.66     12.52 o 
  -3   7   2      504.68      437.55      6.67 o 
  -2   7   2     1346.28     1408.58     16.18 o 
  -1   7   2     2051.58     2349.09     31.19 o 
   0   7   2     6328.24     6419.04     72.62 o 
   1   7   2      852.91      890.64     11.58 o 
   2   7   2       16.58       15.47      1.47 o 
   3   7   2       43.19       63.16      2.83 o 
   4   7   2      196.35      229.84      5.19 o 
   5   7   2       87.40      114.38      3.72 o 
   6   7   2      572.87      572.53      9.67 o 
   7   7   2      588.61      584.75     14.59 o 
   8   7   2      138.54      137.02      5.42 o 
   9   7   2      191.06      229.37      6.95 o 
  10   7   2        4.67        4.92      3.67 o 
  11   7   2      193.64      225.74     12.16 o 
  12   7   2        0.01        9.41      8.51 o 
 -12   8   2       82.96       72.41      9.75 o 
 -11   8   2      109.88      118.63     12.91 o 
 -10   8   2        1.89        7.28      4.48 o 
  -9   8   2        1.09       -0.58      2.96 o 
  -8   8   2        1.36        3.61      2.26 o 
  -7   8   2       66.13       63.30      3.58 o 
  -6   8   2       56.80       63.22      3.12 o 
  -5   8   2        0.61        7.84      1.39 o 
  -4   8   2      238.58      260.09      4.47 o 
  -3   8   2      241.01      214.96      4.06 o 
  -2   8   2     1495.73     1599.42     18.36 o 
  -1   8   2      193.50      189.48      7.19 o 
   0   8   2      366.10      465.62     11.16 o 
   1   8   2     1142.92     1285.97     16.18 o 
   2   8   2       30.91       23.92      2.03 o 
   3   8   2        3.57        5.81      1.33 o 
   4   8   2       31.21       30.19      2.17 o 
   5   8   2      430.55      374.67      7.20 o 
   6   8   2        1.78        1.38      2.02 o 
   7   8   2      286.75      290.75      8.24 o 
   8   8   2      601.01      590.45     11.42 o 
   9   8   2       20.36       20.85      6.75 o 
  10   8   2       37.87       40.46      5.86 o 
  11   8   2      152.47      164.65     18.15 o 
 -12   9   2      113.95      118.17     14.64 o 
 -11   9   2      203.72      212.75     13.02 o 
 -10   9   2      260.75      285.69     12.14 o 
  -9   9   2       45.49       41.21      5.04 o 
  -8   9   2      259.57      260.99      7.43 o 
  -7   9   2      165.73      168.19      5.93 o 
  -6   9   2      597.77      508.04      9.25 o 
  -5   9   2       32.52       23.84      2.54 o 
  -4   9   2      708.39      656.69      8.56 o 
  -3   9   2      185.02      207.25      5.51 o 
  -2   9   2      369.40      382.11      7.35 o 
  -1   9   2     3783.95     4041.62     93.58 o 
   0   9   2       27.87       21.77      2.19 o 
   1   9   2     1104.50     1221.06     17.99 o 
   2   9   2       33.57       24.77      2.08 o 
   3   9   2       74.37       65.75      2.81 o 
   4   9   2      139.76      144.53      5.30 o 
   5   9   2      746.01      735.40     11.46 o 
   6   9   2       67.71       64.11      3.85 o 
   7   9   2       82.43       68.86      4.18 o 
   8   9   2      211.88      225.42      6.76 o 
   9   9   2      183.48      206.86      8.39 o 
  10   9   2       44.82       53.19      6.27 o 
  11   9   2        1.34       -7.13      7.13 o 
 -12  10   2       70.56       66.94     12.04 o 
 -11  10   2        0.92       -0.23      6.07 o 
 -10  10   2        0.09        1.69      6.89 o 
  -9  10   2      111.17      120.22      8.55 o 
  -8  10   2      780.90      765.63     14.20 o 
  -7  10   2      135.16      125.36      5.50 o 
  -6  10   2     1087.38     1059.38     17.12 o 
  -5  10   2       70.37       59.75      3.41 o 
  -4  10   2      638.91      650.69      8.69 o 
  -3  10   2      163.15      147.66      3.67 o 
  -2  10   2      957.53      935.59     12.70 o 
  -1  10   2      361.14      341.74      9.81 o 
   0  10   2        0.03        3.66      1.17 o 
   1  10   2      553.53      571.77      9.09 o 
   2  10   2      514.41      478.62      8.24 o 
   3  10   2       90.70       85.92      3.90 o 
   4  10   2      424.38      366.20      6.72 o 
   5  10   2       12.78       16.62      2.53 o 
   6  10   2     1326.08     1288.56     19.68 o 
   7  10   2     1517.12     1527.44     22.89 o 
   8  10   2      173.36      170.79      7.58 o 
   9  10   2        5.53        8.36      3.93 o 
  10  10   2        8.75        8.51      5.58 o 
  11  10   2       22.80       14.84      8.58 o 
 -11  11   2       96.53       80.78     12.21 o 
 -10  11   2       10.06        3.87      5.72 o 
  -9  11   2      579.01      626.45     21.63 o 
  -8  11   2       40.42       42.39      4.31 o 
  -7  11   2       23.29       28.10      3.42 o 
  -6  11   2      553.11      626.28     11.97 o 
  -5  11   2       15.51       17.39      2.77 o 
  -4  11   2       15.22        7.79      1.72 o 
  -3  11   2      460.88      560.24      8.32 o 
  -2  11   2      818.39      826.95     11.26 o 
  -1  11   2        0.32        1.23      0.92 o 
   0  11   2       30.37       30.98      2.04 o 
   1  11   2     1129.34     1153.40     15.85 o 
   2  11   2       30.86       52.21      2.72 o 
   3  11   2        5.09       10.28      1.85 o 
   4  11   2      597.35      627.87     11.16 o 
   5  11   2      359.06      385.60      8.37 o 
   6  11   2      124.34      114.92      5.04 o 
   7  11   2       79.17       78.17      4.50 o 
   8  11   2      102.50      111.99      6.72 o 
   9  11   2      119.72      131.05      7.45 o 
  10  11   2       28.07       38.93      6.27 o 
  11  11   2        0.96       -1.43      7.55 o 
 -11  12   2        7.83       -4.44      7.71 o 
 -10  12   2       22.48       16.46      6.76 o 
  -9  12   2      124.92      127.84     10.71 o 
  -8  12   2       27.67       23.96      4.98 o 
  -7  12   2        6.91       14.01      3.45 o 
  -6  12   2       18.77       19.35      5.20 o 
  -5  12   2     1676.51     1583.31     26.24 o 
  -4  12   2     3039.37     3095.26     46.11 o 
  -3  12   2      545.81      509.92      8.49 o 
  -2  12   2      421.32      385.05      6.56 o 
  -1  12   2       57.78       84.30      3.06 o 
   0  12   2        0.80        2.36      1.44 o 
   1  12   2        8.27        4.97      1.82 o 
   2  12   2       28.71       42.43      2.80 o 
   3  12   2      698.01      724.90     11.43 o 
   4  12   2       46.67       24.77      2.85 o 
   5  12   2      115.11      109.21      5.04 o 
   6  12   2      336.93      340.38      8.14 o 
   7  12   2      170.51      155.95      5.94 o 
   8  12   2      116.61      119.00      7.24 o 
   9  12   2       84.81       87.08      6.44 o 
  10  12   2       29.17       26.01      5.33 o 
 -11  13   2       70.26       58.36     11.38 o 
 -10  13   2        0.14       -7.18      7.18 o 
  -9  13   2       37.15       22.01      6.75 o 
  -8  13   2      255.22      289.33     18.79 o 
  -7  13   2      490.44      496.01     12.14 o 
  -6  13   2        6.32        0.87      4.25 o 
  -5  13   2      271.62      282.87     11.33 o 
  -4  13   2      271.16      266.79      8.18 o 
  -3  13   2       53.66       53.09      4.16 o 
  -2  13   2      995.63     1078.66     16.28 o 
  -1  13   2      428.03      460.93      8.23 o 
   0  13   2      214.50      193.20      5.02 o 
   1  13   2      260.64      285.38      5.78 o 
   2  13   2      915.31      895.28     13.31 o 
   3  13   2        0.18        2.13      2.16 o 
   4  13   2        0.37       -2.11      2.11 o 
   5  13   2       15.23       10.12      3.17 o 
   6  13   2        5.70        7.06      2.74 o 
   7  13   2       10.98        7.69      3.70 o 
   8  13   2      389.65      389.35     12.51 o 
   9  13   2        4.85       11.35      4.80 o 
  10  13   2        6.52       14.74      8.12 o 
 -10  14   2        5.07       12.26      8.69 o 
  -9  14   2      106.07       99.79     10.38 o 
  -8  14   2       48.55       47.17      7.59 o 
  -7  14   2        3.80        1.79      3.58 o 
  -6  14   2       33.22       29.20      4.00 o 
  -5  14   2      223.77      199.64      7.52 o 
  -4  14   2        3.33        3.96      2.86 o 
  -3  14   2      267.35      224.33      9.04 o 
  -2  14   2     1362.83     1255.15     18.61 o 
  -1  14   2       66.36       75.46      3.80 o 
   0  14   2       61.05       61.18      3.26 o 
   1  14   2      158.72      187.25      5.19 o 
   2  14   2      121.27      121.76      5.20 o 
   3  14   2      653.42      648.12     12.74 o 
   4  14   2      127.98      111.54      5.95 o 
   5  14   2        7.94       10.95      4.05 o 
   6  14   2      278.17      289.60      8.23 o 
   7  14   2       11.92       10.32      4.41 o 
   8  14   2      174.30      188.43     10.13 o 
   9  14   2      119.62      121.78      9.99 o 
 -10  15   2       15.61       11.45      8.88 o 
  -9  15   2      139.99      146.36     18.68 o 
  -8  15   2       46.43       44.95      8.03 o 
  -7  15   2        3.62       10.51      5.92 o 
  -6  15   2       60.19       55.24      5.60 o 
  -5  15   2      636.35      691.20     16.86 o 
  -4  15   2      233.57      264.52     17.10 o 
  -3  15   2       36.41       35.12      4.01 o 
  -2  15   2       96.11       92.17      5.02 o 
  -1  15   2      204.75      227.72      6.09 o 
   0  15   2       87.95       69.55      4.34 o 
   1  15   2      307.29      334.46      7.49 o 
   2  15   2      406.30      401.93     16.72 o 
   3  15   2      330.86      306.97      8.95 o 
   4  15   2       18.45       12.88      3.27 o 
   5  15   2        6.96        7.34      3.28 o 
   6  15   2        2.10        5.35      4.36 o 
   7  15   2        1.27        4.10      4.75 o 
   8  15   2        2.70       -4.67      4.67 o 
   9  15   2       76.15       73.00     11.08 o 
  -9  16   2       25.57        5.79      8.11 o 
  -8  16   2       10.02        4.60      6.16 o 
  -7  16   2       11.12        8.32      4.32 o 
  -6  16   2       12.76        6.56      4.14 o 
  -5  16   2        0.08        5.78      3.70 o 
  -4  16   2        5.63        3.46      3.49 o 
  -3  16   2      240.12      274.13      9.86 o 
  -2  16   2      123.11      141.66      8.24 o 
  -1  16   2        1.84       -1.34      2.83 o 
   0  16   2      529.23      568.22     14.31 o 
   1  16   2        5.90       -0.77      2.34 o 
   2  16   2       31.48       37.17      3.49 o 
   3  16   2        0.21        0.65      2.80 o 
   4  16   2       43.01       35.38      4.11 o 
   5  16   2        1.78        3.64      4.55 o 
   6  16   2      330.29      380.57     13.77 o 
   7  16   2       21.01       18.67      8.61 o 
   8  16   2       31.91       31.39      8.99 o 
  -8  17   2       37.94       29.43      9.40 o 
  -7  17   2       26.01       54.72     10.30 o 
  -6  17   2        3.97        8.28      8.65 o 
  -5  17   2        6.98        2.33      4.30 o 
  -4  17   2        0.23        1.97      4.23 o 
  -3  17   2       90.38       82.00      7.18 o 
  -2  17   2       24.06       27.91      5.63 o 
  -1  17   2       72.65       53.45      5.00 o 
   0  17   2      131.99      145.58      7.23 o 
   1  17   2       27.33       36.65      4.40 o 
   2  17   2       26.95       30.43      4.16 o 
   3  17   2        7.09       12.09      3.40 o 
   4  17   2      232.14      232.14     10.21 o 
   5  17   2       45.43       50.73      6.24 o 
   6  17   2       15.39       11.04      7.54 o 
   7  17   2       49.73       45.27     10.11 o 
   8  17   2       15.77       19.55      8.67 o 
  -8  18   2        5.96        7.82      8.26 o 
  -7  18   2      105.33       90.62     12.50 o 
  -6  18   2      189.69      242.06     16.86 o 
  -5  18   2      214.14      205.40     16.02 o 
  -4  18   2       22.04       23.62      5.32 o 
  -3  18   2       73.58       70.11      6.99 o 
  -2  18   2      124.16      147.56      9.21 o 
  -1  18   2      307.40      322.03     10.23 o 
   0  18   2       47.57       39.36      5.18 o 
   1  18   2      239.79      261.61     11.95 o 
   2  18   2       29.85       39.31      6.72 o 
   3  18   2        7.22       14.07      4.97 o 
   4  18   2       28.85       16.66      8.12 o 
   5  18   2      701.61      708.16     30.57 o 
   6  18   2       55.32       77.67     11.39 o 
   7  18   2        1.91        3.77      7.91 o 
  -7  19   2       38.17       22.70      9.45 o 
  -6  19   2       18.71       33.00      9.29 o 
  -5  19   2        7.32       -2.76      6.90 o 
  -4  19   2      136.98      153.30      9.82 o 
  -3  19   2       16.85       19.00      4.36 o 
  -2  19   2        0.89        0.66      3.86 o 
  -1  19   2       18.96       20.30      4.33 o 
   0  19   2       78.76       94.77      6.49 o 
   1  19   2        0.30       -3.31      3.31 o 
   2  19   2       50.73       45.78      6.66 o 
   3  19   2        5.61        6.44      4.85 o 
   4  19   2       36.68       25.39      6.12 o 
   5  19   2        0.91        2.30      7.55 o 
   6  19   2       10.61       15.76      8.24 o 
  -6  20   2       14.75       27.94      9.68 o 
  -5  20   2       57.30       55.46      7.10 o 
  -4  20   2        1.96       -1.11      4.77 o 
  -3  20   2       10.01        9.95      5.11 o 
  -2  20   2      192.48      208.16      8.94 o 
  -1  20   2      156.40      142.27     13.58 o 
   0  20   2        1.57        7.81      4.01 o 
   1  20   2        2.20       -3.03      4.62 o 
   2  20   2      246.80      237.22     12.14 o 
   3  20   2      671.62      668.11     20.99 o 
   4  20   2       37.85       26.34      6.61 o 
   5  20   2       62.03       46.28     12.37 o 
  -4  21   2        4.50        0.93      5.26 o 
  -3  21   2       55.26       46.25      7.19 o 
  -2  21   2       21.03       26.21      6.50 o 
  -1  21   2        7.32       10.69      5.67 o 
   0  21   2        1.17        7.37      6.93 o 
   1  21   2       10.59       12.96      6.54 o 
   2  21   2       36.36       42.35      7.34 o 
   3  21   2       10.17       11.67      5.86 o 
   4  21   2       23.60       26.47     11.53 o 
  -3  22   2       16.69       15.90      5.98 o 
  -2  22   2        0.06        6.61      5.61 o 
  -1  22   2       28.74       15.65      6.26 o 
   0  22   2       42.42       46.94      9.14 o 
   1  22   2      116.72      104.59     15.54 o 
   2  22   2       32.73       26.67      8.86 o 
 -13   1   3        0.17       -1.33      7.81 o 
 -12   1   3       28.25       36.21      6.13 o 
 -11   1   3        0.51        1.64      3.80 o 
 -10   1   3      373.02      389.51      9.09 o 
  -9   1   3      478.37      481.88      9.67 o 
  -8   1   3      243.63      283.67      6.75 o 
  -7   1   3       26.07       33.43      1.91 o 
  -6   1   3       43.71       44.71      2.13 o 
  -5   1   3      713.29      738.15     12.18 o 
  -4   1   3     2400.90     2637.40     38.48 o 
  -3   1   3     5755.45     5763.11    118.06 o 
  -2   1   3       16.21        7.24      4.01 o 
  -1   1   3     5548.97     5456.32    105.56 o 
   0   1   3     2966.96     2994.75     61.13 o 
   1   1   3      342.55      356.45      9.42 o 
   2   1   3      802.68      840.40     39.37 o 
   3   1   3     9232.15     9438.10    146.51 o 
   4   1   3      604.84      571.99     10.00 o 
   5   1   3        1.87        0.65      0.76 o 
   6   1   3      167.14       47.26      7.65 o 
   7   1   3     1086.19     1052.93     14.93 o 
   8   1   3       41.79       46.55      3.23 o 
   9   1   3        0.39       -2.09      2.09 o 
  10   1   3       41.22       46.73      5.50 o 
  11   1   3       37.18       40.77      6.42 o 
 -13   2   3        2.21        9.11      6.61 o 
 -12   2   3        0.20        3.00      4.40 o 
 -11   2   3      304.93      307.24     10.43 o 
 -10   2   3        0.00        3.42      3.18 o 
  -9   2   3       97.12      110.41      5.94 o 
  -8   2   3      476.79      472.72      9.03 o 
  -7   2   3       13.05        5.70      1.69 o 
  -6   2   3     1190.30     1158.09     13.98 o 
  -5   2   3       49.14       62.38      2.32 o 
  -4   2   3      572.26      584.02     11.93 o 
  -3   2   3        3.94        0.35      2.79 o 
  -2   2   3      872.18      939.81     25.73 o 
   3   2   3     3035.96     3266.71     40.87 o 
   4   2   3      338.50      356.42      6.63 o 
   5   2   3       35.14       57.08      4.84 o 
   6   2   3     1943.65     1880.41     34.52 o 
   7   2   3       26.13       25.34      2.92 o 
   8   2   3       18.22       18.51      2.55 o 
   9   2   3        3.60        2.96      2.29 o 
  10   2   3       62.92       51.58      3.80 o 
  11   2   3       15.79       17.83      5.57 o 
  12   2   3        0.71       -6.96      6.96 o 
 -13   3   3        4.34       -4.53      5.66 o 
 -12   3   3      238.09      225.63      9.98 o 
 -11   3   3       28.20       28.03      4.77 o 
 -10   3   3       11.17        4.43      3.46 o 
  -9   3   3        0.41        0.37      2.31 o 
  -8   3   3     1852.58     1856.89     24.59 o 
  -7   3   3       40.42       40.35      2.27 o 
  -6   3   3      459.45      410.73      6.69 o 
  -5   3   3     4342.35     4367.74     48.85 o 
  -4   3   3     1716.59     1656.98     34.32 o 
  -3   3   3     5544.49     4862.29    763.37 o 
  -2   3   3     2259.63     2333.69     41.13 o 
  -1   3   3       65.72       68.64      6.03 o 
   0   3   3     1257.37     1220.91     26.70 o 
   1   3   3       94.10       95.88      4.32 o 
   2   3   3     3885.02     3662.20     72.29 o 
   3   3   3       17.31       11.06      1.39 o 
   4   3   3       27.71       23.49      1.66 o 
   5   3   3     2400.72     2374.37     32.35 o 
   6   3   3      636.43      544.17      8.35 o 
   7   3   3     1532.56     1479.88     19.70 o 
   8   3   3      161.42      132.79      4.75 o 
   9   3   3       28.02       33.53      3.13 o 
  10   3   3       20.36       16.11      3.28 o 
  11   3   3       21.60       20.76      4.43 o 
  12   3   3      108.04      139.85     14.55 o 
 -13   4   3       11.52       -1.40     13.37 o 
 -12   4   3        5.11        3.78      4.38 o 
 -11   4   3       58.17       62.14      8.60 o 
 -10   4   3        8.47       13.80      3.47 o 
  -9   4   3       50.17       48.81      3.83 o 
  -8   4   3      105.55       88.17      4.34 o 
  -7   4   3        0.00        0.32      1.54 o 
  -6   4   3      126.71      117.80      3.46 o 
  -5   4   3     2465.65     2656.87     28.82 o 
  -4   4   3      234.75      233.94      5.89 o 
  -3   4   3     2882.90     3029.00     50.80 o 
  -2   4   3      615.65      589.49     21.22 o 
  -1   4   3    13301.21    14976.16    479.31 o 
   0   4   3    10856.75    11555.46    232.67 o 
   1   4   3      107.86       34.04      4.75 o 
   2   4   3      935.15      889.18     20.93 o 
   3   4   3      542.94      550.52      8.75 o 
   4   4   3       39.11       30.02      2.01 o 
   5   4   3      761.75      845.69     13.89 o 
   6   4   3      251.45      271.45      5.50 o 
   7   4   3      216.77      204.37      5.47 o 
   8   4   3      107.98      102.35      4.86 o 
   9   4   3       57.66       59.95      4.15 o 
  10   4   3        8.25        5.04      3.02 o 
  11   4   3       59.92       84.25     10.13 o 
  12   4   3       45.11       43.70     10.49 o 
 -13   5   3       22.73       23.97      7.30 o 
 -12   5   3        0.01       -4.00      4.00 o 
 -11   5   3       99.99      109.76      7.27 o 
 -10   5   3       79.40       78.26      5.29 o 
  -9   5   3      444.56      452.28      9.53 o 
  -8   5   3      158.21      147.13      5.55 o 
  -7   5   3      569.64      531.55      8.24 o 
  -6   5   3        0.97       -0.68      1.26 o 
  -5   5   3       23.59       19.37      1.58 o 
  -4   5   3      873.86      888.50     17.59 o 
  -3   5   3      270.83      227.84      4.14 o 
  -2   5   3       14.45       23.13      4.02 o 
  -1   5   3     5717.13     6266.70    177.63 o 
   0   5   3     8407.67     5396.98    157.64 o 
   1   5   3        4.83        6.13      2.67 o 
   2   5   3     1142.91     1320.96     17.67 o 
   3   5   3       19.84       42.96      2.14 o 
   4   5   3     2196.28     2201.87     26.63 o 
   5   5   3      173.58      154.17      4.50 o 
   6   5   3     1123.47     1031.08     16.03 o 
   7   5   3      430.64      403.88      8.70 o 
   8   5   3      140.49      126.14      5.35 o 
   9   5   3       26.39       34.53      3.58 o 
  10   5   3       95.98      119.46      6.97 o 
  11   5   3       46.05       46.95      5.35 o 
  12   5   3        3.01        5.04      8.19 o 
 -13   6   3        8.98       11.94      8.93 o 
 -12   6   3       98.68       96.76      7.63 o 
 -11   6   3       84.35       79.06      6.46 o 
 -10   6   3      165.39      173.85      7.23 o 
  -9   6   3       51.86       42.73      3.71 o 
  -8   6   3      172.80      163.42      4.61 o 
  -7   6   3      197.43      196.42      4.78 o 
  -6   6   3     1083.11     1114.34     14.00 o 
  -5   6   3      227.58      198.03      4.17 o 
  -4   6   3      492.47      525.67      6.86 o 
  -3   6   3       18.47        7.86      1.27 o 
  -2   6   3     5245.67     5452.35     63.38 o 
  -1   6   3       33.70       23.27      1.71 o 
   0   6   3      553.71      574.57     19.61 o 
   1   6   3     1496.16     1771.18     23.13 o 
   2   6   3        8.36        3.04      1.60 o 
   3   6   3     3661.99     3984.23     45.68 o 
   4   6   3      430.99      413.45      7.34 o 
   5   6   3      204.38      140.29      3.97 o 
   6   6   3       43.80       62.41      3.70 o 
   7   6   3      849.07      824.34     14.03 o 
   8   6   3        0.01       -1.95      3.21 o 
   9   6   3      101.51      108.51      8.08 o 
  10   6   3       99.01      106.74      6.67 o 
  11   6   3       48.59       53.61      9.10 o 
  12   6   3        0.00        0.62      7.74 o 
 -12   7   3       38.76       40.38     11.73 o 
 -11   7   3      124.86      127.43      7.88 o 
 -10   7   3        3.36        7.57      3.37 o 
  -9   7   3       62.44       59.35      4.60 o 
  -8   7   3       13.35       10.35      2.47 o 
  -7   7   3      903.15      883.69     12.44 o 
  -6   7   3        0.37        1.08      1.51 o 
  -5   7   3      824.08      833.36     10.93 o 
  -4   7   3      298.92      337.27      5.23 o 
  -3   7   3      640.02      658.61      8.89 o 
  -2   7   3       82.89      162.67      4.50 o 
  -1   7   3    10431.14    11515.21    130.11 o 
   0   7   3     1147.73     1467.03     17.71 o 
   1   7   3     2271.02     2443.64     28.51 o 
   2   7   3     3841.25     4044.83     46.18 o 
   3   7   3      122.43      109.45      3.79 o 
   4   7   3       25.03       20.45      2.19 o 
   5   7   3      970.56      998.70     13.21 o 
   6   7   3        8.77        7.72      2.27 o 
   7   7   3      248.78      256.36      6.94 o 
   8   7   3      294.52      289.36      7.73 o 
   9   7   3       16.26       12.60      3.05 o 
  10   7   3      172.01      183.90      9.67 o 
  11   7   3       83.74      100.64     12.30 o 
 -12   8   3       12.51       14.23      9.03 o 
 -11   8   3      255.98      274.07     12.48 o 
 -10   8   3      117.06      133.73      6.88 o 
  -9   8   3      129.78      128.02      8.00 o 
  -8   8   3       55.15       51.59      3.13 o 
  -7   8   3     1238.42     1199.60     16.23 o 
  -6   8   3      556.86      510.85      8.18 o 
  -5   8   3      493.83      471.30      7.43 o 
  -4   8   3      791.85      731.19     10.01 o 
  -3   8   3       82.38       94.79      4.53 o 
  -2   8   3      729.93      715.02      9.57 o 
  -1   8   3     1352.04     1591.04     17.01 o 
   0   8   3      119.05      108.09      3.23 o 
   1   8   3     1453.57     1586.21     19.45 o 
   2   8   3       65.99       63.71      2.66 o 
   3   8   3       39.41       67.84      3.10 o 
   4   8   3       90.65       81.67      4.74 o 
   5   8   3      110.73      104.69      4.30 o 
   6   8   3       10.91        8.26      2.28 o 
   7   8   3        9.07        2.23      3.70 o 
   8   8   3        3.85       -2.07      3.54 o 
   9   8   3       31.20       21.63      3.34 o 
  10   8   3        0.47        0.09      3.91 o 
  11   8   3        1.47       -2.21      7.45 o 
 -12   9   3       47.30       55.96     11.39 o 
 -11   9   3       97.46      101.72     10.37 o 
 -10   9   3        3.46        5.28      4.62 o 
  -9   9   3       66.09       54.55      5.54 o 
  -8   9   3      186.87      186.30      6.38 o 
  -7   9   3     1271.79     1263.35     17.97 o 
  -6   9   3        6.04        5.20      2.07 o 
  -5   9   3       13.66       12.65      2.04 o 
  -4   9   3      202.71      159.04      5.42 o 
  -3   9   3     1378.83     1421.14     18.69 o 
  -2   9   3      212.27      192.37      3.58 o 
  -1   9   3      253.68      235.09      4.08 o 
   0   9   3     2716.29     2687.16     31.80 o 
   1   9   3      150.50      167.15      4.93 o 
   2   9   3      323.93      404.34      6.76 o 
   3   9   3      835.72      860.53     12.62 o 
   4   9   3      736.40      731.27     10.46 o 
   5   9   3       12.70        9.17      2.28 o 
   6   9   3     1008.50      990.30     16.01 o 
   7   9   3        1.22       -1.74      2.39 o 
   8   9   3       12.20        8.47      2.95 o 
   9   9   3       82.28       69.49      7.50 o 
  10   9   3      606.46      693.94     19.34 o 
  11   9   3       34.79       48.81      9.73 o 
 -12  10   3        1.03       -0.71      7.84 o 
 -11  10   3       19.47        8.20      6.37 o 
 -10  10   3        1.05        0.42      5.40 o 
  -9  10   3      585.95      539.97     16.17 o 
  -8  10   3      238.92      232.37      6.96 o 
  -7  10   3     1187.66     1154.03     18.47 o 
  -6  10   3     1441.52     1418.89     19.61 o 
  -5  10   3       13.43       21.99      3.65 o 
  -4  10   3      609.52      564.33      8.74 o 
  -3  10   3      182.13      173.88      6.62 o 
  -2  10   3      201.40      193.51      4.01 o 
  -1  10   3       91.42       61.66      3.57 o 
   0  10   3       13.47       15.72      2.88 o 
   1  10   3     2500.82     2686.59     29.98 o 
   2  10   3       89.00      100.02      4.43 o 
   3  10   3       30.16       27.69      2.21 o 
   4  10   3        0.15        0.82      1.79 o 
   5  10   3      481.44      473.28      9.45 o 
   6  10   3       79.42       72.83      4.23 o 
   7  10   3      201.18      205.05      6.51 o 
   8  10   3      116.38      106.77      5.27 o 
   9  10   3       89.32       94.72      6.54 o 
  10  10   3       66.79       88.51      6.60 o 
  11  10   3        0.00       10.38      8.12 o 
 -11  11   3        4.24        6.41      8.03 o 
 -10  11   3       14.28       22.41      7.03 o 
  -9  11   3       32.23       46.41      6.27 o 
  -8  11   3      104.45      101.78      7.72 o 
  -7  11   3      646.25      638.68     13.52 o 
  -6  11   3      481.01      485.42     11.13 o 
  -5  11   3        0.05        0.48      2.00 o 
  -4  11   3      312.83      294.23      6.09 o 
  -3  11   3        6.03        5.56      1.82 o 
  -2  11   3        7.08        1.03      1.18 o 
  -1  11   3     1450.55     1477.60     25.27 o 
   0  11   3      766.50      781.60     10.57 o 
   1  11   3      187.77      200.41      5.34 o 
   2  11   3      253.93      277.68      5.90 o 
   3  11   3      448.83      439.45      8.07 o 
   4  11   3       17.43       13.04      2.93 o 
   5  11   3     1126.32     1067.15     16.91 o 
   6  11   3        4.14        2.60      2.45 o 
   7  11   3      200.02      175.19      6.20 o 
   8  11   3       45.82       54.50      4.19 o 
   9  11   3       76.34       83.24      7.46 o 
  10  11   3        0.06       -2.62      4.05 o 
 -11  12   3       37.07       42.24     10.45 o 
 -10  12   3       46.67       44.91      8.99 o 
  -9  12   3       61.65       46.42      7.87 o 
  -8  12   3      269.39      274.93     11.56 o 
  -7  12   3      180.27      170.27      6.96 o 
  -6  12   3      173.57      171.30     10.49 o 
  -5  12   3       17.25       13.78      3.08 o 
  -4  12   3      167.69      160.46      6.25 o 
  -3  12   3      453.03      464.35     10.43 o 
  -2  12   3       77.66       57.09      3.30 o 
  -1  12   3      341.36      323.61      5.92 o 
   0  12   3      245.55      262.98      5.18 o 
   1  12   3       11.77        6.64      1.77 o 
   2  12   3      147.48      144.40      4.51 o 
   3  12   3      514.34      530.18      9.93 o 
   4  12   3      508.16      480.27      9.57 o 
   5  12   3       15.80       16.04      2.81 o 
   6  12   3       68.42       59.82      4.10 o 
   7  12   3      331.16      344.44      8.54 o 
   8  12   3        6.05        5.30      3.98 o 
   9  12   3       21.57       19.07      4.59 o 
  10  12   3        8.68       11.50      9.07 o 
 -11  13   3        1.47        3.15      8.19 o 
 -10  13   3       50.63       69.33      9.52 o 
  -9  13   3       14.08       18.92      6.38 o 
  -8  13   3        8.38        6.03      4.59 o 
  -7  13   3        9.68       11.38      3.30 o 
  -6  13   3        0.72        1.96      2.80 o 
  -5  13   3      164.75      172.59      8.66 o 
  -4  13   3     1693.97     1666.85     39.75 o 
  -3  13   3      804.68      753.62     14.81 o 
  -2  13   3      202.07      187.26      6.56 o 
  -1  13   3      138.61      124.58      4.02 o 
   0  13   3       62.83       61.83      3.07 o 
   1  13   3      161.10      168.39      4.73 o 
   2  13   3      663.08      598.42     10.76 o 
   3  13   3      118.43      116.72      4.85 o 
   4  13   3      867.63      826.51     14.06 o 
   5  13   3        0.10        5.76      2.55 o 
   6  13   3      289.30      278.04      7.56 o 
   7  13   3       28.96       30.19      3.66 o 
   8  13   3       67.50       87.50      8.13 o 
   9  13   3       22.62       25.68      5.32 o 
  10  13   3       11.56       13.71      7.94 o 
 -10  14   3       16.37       13.69      8.81 o 
  -9  14   3      233.27      238.14     14.53 o 
  -8  14   3       31.74       25.15      6.61 o 
  -7  14   3      126.26      113.60      6.36 o 
  -6  14   3      181.27      166.57      7.26 o 
  -5  14   3       75.28       71.08      5.03 o 
  -4  14   3       21.89       25.83      4.75 o 
  -3  14   3       39.05       35.29      3.80 o 
  -2  14   3       67.96       77.64      4.85 o 
  -1  14   3       70.22       59.30      4.32 o 
   0  14   3      274.62      333.02      6.67 o 
   1  14   3      618.49      599.31      9.82 o 
   2  14   3      177.25      144.91      5.17 o 
   3  14   3      745.97      799.84     14.83 o 
   4  14   3       11.46       13.02      4.13 o 
   5  14   3       75.14       77.59      4.80 o 
   6  14   3       47.35       49.50      4.31 o 
   7  14   3      338.57      310.43     12.24 o 
   8  14   3       21.55       24.28      5.64 o 
   9  14   3        6.96        1.17      7.37 o 
 -10  15   3        2.96       -2.23      8.31 o 
  -9  15   3       10.76       10.19      6.88 o 
  -8  15   3      116.37      107.81     10.40 o 
  -7  15   3      408.50      410.92     12.32 o 
  -6  15   3      643.73      702.37     15.30 o 
  -5  15   3        3.95       -0.44      2.90 o 
  -4  15   3       98.89       95.87      5.74 o 
  -3  15   3      234.26      211.64      7.54 o 
  -2  15   3      253.04      244.79     12.12 o 
  -1  15   3       62.05       80.50      5.06 o 
   0  15   3       12.12       12.67      2.70 o 
   1  15   3       24.32       29.65      2.71 o 
   2  15   3     1241.93     1225.91     18.34 o 
   3  15   3      406.83      409.71      9.66 o 
   4  15   3      147.66      163.65      9.55 o 
   5  15   3       50.49       46.80      4.45 o 
   6  15   3        3.14        7.52      3.38 o 
   7  15   3      109.41      111.08     12.68 o 
   8  15   3       17.39       17.41      8.35 o 
   9  15   3        0.13       -4.87      7.53 o 
  -9  16   3       16.60       22.92      7.76 o 
  -8  16   3        6.39       -1.72      6.16 o 
  -7  16   3        0.83        0.19      5.48 o 
  -6  16   3      172.98      171.43      8.43 o 
  -5  16   3        0.78        1.34      3.51 o 
  -4  16   3        2.01        1.44      3.01 o 
  -3  16   3       32.26       28.21      4.61 o 
  -2  16   3       43.78       37.89      3.86 o 
  -1  16   3        3.28        5.09      2.65 o 
   0  16   3       47.30       45.29      4.61 o 
   1  16   3      569.26      554.90     17.00 o 
   2  16   3      335.21      336.57     14.90 o 
   3  16   3        5.00       -1.07      3.76 o 
   4  16   3      223.46      238.94     17.22 o 
   5  16   3        3.68       -1.77      3.90 o 
   6  16   3      329.90      308.23     18.81 o 
   7  16   3        8.91       -2.28      6.58 o 
   8  16   3        2.20       -7.09      7.09 o 
  -9  17   3       15.74        9.00      8.72 o 
  -8  17   3      104.49      118.84     14.14 o 
  -7  17   3       88.59      101.03     12.67 o 
  -6  17   3        3.72        1.91      4.35 o 
  -5  17   3       11.15        6.41      5.95 o 
  -4  17   3        2.58       -2.74      3.88 o 
  -3  17   3       63.29       64.54      6.42 o 
  -2  17   3        0.15        6.05      3.95 o 
  -1  17   3        4.49        3.93      3.28 o 
   0  17   3        0.05       -0.48      3.04 o 
   1  17   3      390.02      445.21     12.15 o 
   2  17   3       19.83       16.62      3.88 o 
   3  17   3       17.91       16.47      3.88 o 
   4  17   3        6.68        3.85      4.11 o 
   5  17   3        0.73       -3.39      6.90 o 
   6  17   3       11.30        0.37      7.24 o 
   7  17   3       35.68       38.73     10.00 o 
   8  17   3       26.59       16.55      8.79 o 
  -8  18   3       94.85       95.19     13.41 o 
  -7  18   3      314.35      330.80     20.34 o 
  -6  18   3       54.25       56.54     10.03 o 
  -5  18   3       28.18       25.36      9.25 o 
  -4  18   3      109.42      110.93      8.40 o 
  -3  18   3       27.60       33.21      5.62 o 
  -2  18   3      107.16      108.55      6.88 o 
  -1  18   3       47.05       49.45      7.82 o 
   0  18   3      157.05      156.28      9.13 o 
   1  18   3        0.39        3.68      3.33 o 
   2  18   3      310.13      320.50     16.42 o 
   3  18   3        2.08       -1.73      3.32 o 
   4  18   3       98.79       94.55      9.23 o 
   5  18   3      270.41      290.66     19.13 o 
   6  18   3      215.76      246.84     17.69 o 
   7  18   3       30.86       14.84      8.88 o 
  -7  19   3        1.19       -2.39      8.07 o 
  -6  19   3       28.76       30.40      9.20 o 
  -5  19   3        8.49        8.33      6.54 o 
  -4  19   3       83.25       94.94      8.02 o 
  -3  19   3        1.29       -0.84      4.50 o 
  -2  19   3       48.40       42.63      6.06 o 
  -1  19   3      327.04      343.15     11.68 o 
   0  19   3      550.09      582.70     14.88 o 
   1  19   3      176.33      165.09      8.09 o 
   2  19   3       73.74       71.71      5.98 o 
   3  19   3       20.93       17.49      5.62 o 
   4  19   3      200.00      198.57     21.76 o 
   5  19   3       13.41       24.19     11.43 o 
   6  19   3        0.95       -4.52      7.39 o 
  -6  20   3       11.33       14.68      8.84 o 
  -5  20   3       80.93       89.99     12.32 o 
  -4  20   3       21.62       14.17      6.60 o 
  -3  20   3        1.48       -0.03      3.94 o 
  -2  20   3      111.02      109.92      7.29 o 
  -1  20   3       76.58       86.37      6.72 o 
   0  20   3       10.61       12.32      4.22 o 
   1  20   3      111.84      121.50      7.35 o 
   2  20   3       47.14       43.65      6.87 o 
   3  20   3        0.47        2.75      6.47 o 
   4  20   3       81.67       85.50     15.93 o 
   5  20   3        7.44       -2.87      5.40 o 
  -5  21   3        6.71       -3.26      7.83 o 
  -4  21   3       14.83       13.53      9.16 o 
  -3  21   3        5.64        1.98      4.20 o 
  -2  21   3       29.30       27.74      5.12 o 
  -1  21   3      239.80      270.08     10.24 o 
   0  21   3       24.76       17.10      7.62 o 
   1  21   3       47.50       53.83      7.36 o 
   2  21   3        0.63       -3.78      5.93 o 
   3  21   3      307.81      324.69     14.24 o 
   4  21   3        0.17       -1.53      5.31 o 
  -3  22   3        4.58        2.33      7.76 o 
  -2  22   3        1.14       -1.51      5.26 o 
  -1  22   3       12.08        9.37      5.81 o 
   0  22   3        0.04       -0.30      5.36 o 
   1  22   3       36.40       27.09      6.70 o 
   2  22   3        1.15        0.59      5.31 o 
 -13   0   4      382.17      368.01     22.60 o 
 -12   0   4        7.92        1.73     12.45 o 
 -11   0   4        8.31        5.37      7.42 o 
 -10   0   4       33.76        7.31      5.97 o 
  -9   0   4      995.40      944.70     28.61 o 
  -8   0   4        3.81       -2.62      2.62 o 
  -7   0   4     5964.31     5920.43     96.21 o 
  -6   0   4      234.90      225.32      6.95 o 
  -5   0   4     5943.39     6017.35    172.57 o 
  -4   0   4     1195.29     1554.37     33.27 o 
  -3   0   4      669.75      652.43     22.68 o 
  -2   0   4     8154.42     8742.19    183.21 o 
  -1   0   4      652.26      610.03     19.79 o 
   0   0   4    28516.79    31237.95    887.81 o 
   1   0   4    32130.13    33922.75    968.56 o 
   2   0   4    15902.21    16994.58    484.49 o 
   3   0   4      647.09      534.90     10.78 o 
   4   0   4     4382.66     4593.67     63.82 o 
   5   0   4     2715.19     2890.99     58.31 o 
   6   0   4     1634.64     1701.96     26.75 o 
   7   0   4       59.91       49.84      4.78 o 
   8   0   4      340.84      340.02     10.41 o 
   9   0   4      103.56      101.05      6.66 o 
  10   0   4      263.75      281.29     10.35 o 
  11   0   4        8.22       -0.64      5.15 o 
 -13   1   4      172.72      176.92     12.28 o 
 -12   1   4      169.06      169.17      9.07 o 
 -11   1   4      561.24      572.36     11.94 o 
 -10   1   4        3.18        0.32      2.67 o 
  -9   1   4        0.47       -2.32      2.32 o 
  -8   1   4      894.83      879.19     13.51 o 
  -7   1   4      150.50      150.93      7.41 o 
  -6   1   4      606.05      645.07      9.67 o 
  -5   1   4     1431.92     1392.33     22.16 o 
  -4   1   4      302.29      369.75      8.32 o 
  -3   1   4     1870.25     1872.28     52.40 o 
  -2   1   4     5577.12     5390.72     91.69 o 
  -1   1   4    17594.46    19259.43    386.27 o 
   0   1   4      184.54      204.39      5.97 o 
   1   1   4    38664.58    39721.73    800.11 o 
   2   1   4     1436.77     1434.38     32.29 o 
   3   1   4     4428.58     4805.86     53.74 o 
   4   1   4    10126.55    11284.86    107.68 o 
   5   1   4       80.05      107.97      5.06 o 
   6   1   4       13.80       22.30      2.21 o 
   7   1   4      672.24      624.67     10.27 o 
   8   1   4        5.04        2.74      2.24 o 
   9   1   4      273.03      269.22      6.82 o 
  10   1   4       80.61       98.02      5.41 o 
  11   1   4      165.70      208.38     12.78 o 
 -13   2   4        0.12       -4.18      6.04 o 
 -12   2   4      262.44      285.23     14.84 o 
 -11   2   4       68.88       74.28      8.74 o 
 -10   2   4      464.14      474.24     10.08 o 
  -9   2   4      163.43      159.38      5.72 o 
  -8   2   4      401.91      474.40      9.12 o 
  -7   2   4       85.21       74.07      3.50 o 
  -6   2   4     1145.31     1221.82     16.12 o 
  -5   2   4      148.83      144.32      8.12 o 
  -4   2   4     2261.43     2268.12     38.10 o 
  -3   2   4      507.69      391.55     20.68 o 
  -2   2   4    13155.74    14014.91    235.66 o 
  -1   2   4    20596.75    21555.76    614.63 o 
   0   2   4    17667.04    18671.20    374.85 o 
   3   2   4     5500.50     6191.95     74.84 o 
   4   2   4       26.67       49.64      3.39 o 
   5   2   4       63.88       91.41      3.44 o 
   6   2   4      414.00      475.41      7.72 o 
   7   2   4      809.13      765.07     14.27 o 
   8   2   4      352.66      309.52     10.78 o 
   9   2   4      104.69      106.28      5.69 o 
  10   2   4       50.63       59.60      4.53 o 
  11   2   4        0.17       -4.45      4.45 o 
 -13   3   4       62.77       51.55     10.58 o 
 -12   3   4      140.67      131.24      8.32 o 
 -11   3   4       58.31       49.07      4.86 o 
 -10   3   4       86.90       87.11      4.93 o 
  -9   3   4        7.30        5.42      2.48 o 
  -8   3   4      258.59      231.64      6.14 o 
  -7   3   4      526.27      636.24     10.26 o 
  -6   3   4     3019.99     3082.21     39.40 o 
  -5   3   4      100.86       70.90      3.06 o 
  -4   3   4        4.92        4.23      2.36 o 
  -3   3   4     3170.83     3214.67    145.36 o 
  -2   3   4       11.16       17.40      1.95 o 
   2   3   4     1876.26     2010.62     54.83 o 
   3   3   4      137.75      129.19      3.24 o 
   4   3   4       52.21       79.75      3.40 o 
   5   3   4      407.17      423.31      7.46 o 
   6   3   4       80.87       90.90      3.85 o 
   7   3   4       14.90       16.36      2.69 o 
   8   3   4        0.01       -0.34      2.30 o 
   9   3   4       77.45       81.20      4.81 o 
  10   3   4       18.18       18.69      3.45 o 
  11   3   4        0.08       -3.64      3.64 o 
 -13   4   4      172.97      193.98     16.76 o 
 -12   4   4      590.90      629.85     17.22 o 
 -11   4   4       35.93       34.99      4.50 o 
 -10   4   4       29.18       28.19      3.52 o 
  -9   4   4        9.97       16.96      2.81 o 
  -8   4   4     1285.26     1234.66     17.70 o 
  -7   4   4       61.18       58.54      3.77 o 
  -6   4   4      385.73      378.29      6.89 o 
  -5   4   4       16.26       30.58      2.59 o 
  -4   4   4     4671.18     4644.00     65.15 o 
  -3   4   4       98.93      126.06      5.99 o 
  -2   4   4       31.17       68.81      5.43 o 
  -1   4   4     5696.98     6336.84    184.59 o 
   0   4   4      736.63      797.72     24.43 o 
   2   4   4      673.87      737.23     10.76 o 
   3   4   4      906.07      908.74     13.80 o 
   4   4   4      828.11      874.61     11.29 o 
   5   4   4     4702.02     4702.55     50.65 o 
   6   4   4      619.17      572.70      9.65 o 
   7   4   4      274.35      288.28      7.32 o 
   8   4   4        7.68        6.26      2.79 o 
   9   4   4      221.91      226.03      7.11 o 
  10   4   4      141.68      160.35      9.08 o 
  11   4   4       68.23       68.87      6.02 o 
 -13   5   4      215.55      231.60     13.31 o 
 -12   5   4        7.37        4.00      4.53 o 
 -11   5   4       39.09       40.36      4.74 o 
 -10   5   4      231.15      212.05      7.05 o 
  -9   5   4       47.69       52.14      3.83 o 
  -8   5   4     1410.46     1419.41     19.81 o 
  -7   5   4      795.13      866.67     13.04 o 
  -6   5   4       33.73       23.16      2.07 o 
  -5   5   4     1333.08     1374.47     17.36 o 
  -4   5   4      270.65      210.15      4.07 o 
  -3   5   4      107.26      155.54      3.96 o 
  -2   5   4     3594.67     3836.85     56.32 o 
  -1   5   4     2153.93     2359.08     72.99 o 
   0   5   4     2331.08     2501.89     72.86 o 
   1   5   4        6.18       16.03      1.59 o 
   2   5   4     4784.82     5161.81     57.87 o 
   3   5   4      621.77      710.86     10.01 o 
   4   5   4        2.49        2.87      1.35 o 
   5   5   4      774.93      771.93     11.81 o 
   6   5   4     1798.85     1791.18     25.30 o 
   7   5   4      448.33      409.33      8.86 o 
   8   5   4       68.43       68.59      4.30 o 
   9   5   4       44.04       37.28      3.74 o 
  10   5   4        3.13        5.38      3.07 o 
  11   5   4        9.24        4.78      5.06 o 
 -13   6   4      244.04      237.29     13.60 o 
 -12   6   4       45.36       35.42      5.59 o 
 -11   6   4      103.21      102.63      6.36 o 
 -10   6   4      429.23      421.51     10.54 o 
  -9   6   4      643.97      640.30     11.95 o 
  -8   6   4      168.09      144.37      5.44 o 
  -7   6   4      192.54      202.30      4.57 o 
  -6   6   4      406.76      342.31      5.86 o 
  -5   6   4       43.56       65.51      2.51 o 
  -4   6   4       20.40       53.89      2.54 o 
  -3   6   4      127.11      151.97      3.83 o 
  -2   6   4       28.25       30.68      1.50 o 
  -1   6   4      474.10      521.94      7.90 o 
   0   6   4        3.39        6.13      1.15 o 
   1   6   4      490.64      557.24     10.06 o 
   2   6   4       50.04       57.13      2.33 o 
   3   6   4      511.27      541.21      7.73 o 
   4   6   4       99.62      103.82      4.95 o 
   5   6   4       19.25        7.55      1.86 o 
   6   6   4        3.31        6.71      2.24 o 
   7   6   4      466.19      442.67      9.42 o 
   8   6   4       95.93       82.98      4.65 o 
   9   6   4      197.85      208.56      6.92 o 
  10   6   4       44.49       44.72      4.24 o 
  11   6   4        1.13        1.74      4.88 o 
 -13   7   4       29.93       35.42     10.43 o 
 -12   7   4      192.28      195.67     12.22 o 
 -11   7   4       97.52      100.20      7.15 o 
 -10   7   4        2.83        3.83      3.28 o 
  -9   7   4      116.38      122.56      5.52 o 
  -8   7   4       24.41       22.61      2.90 o 
  -7   7   4     1147.55     1194.25     15.19 o 
  -6   7   4     1681.45     1642.05     19.41 o 
  -5   7   4     4403.59     4551.60     45.22 o 
  -4   7   4     1183.18     1196.65     15.23 o 
  -3   7   4        1.39       10.40      2.07 o 
  -2   7   4     4278.80     5391.43     57.97 o 
  -1   7   4     3626.03     3760.80     43.04 o 
   0   7   4        7.12       31.73      1.83 o 
   1   7   4     1497.30     1472.97     16.73 o 
   2   7   4      948.15     1129.89     13.58 o 
   3   7   4     2582.46     2785.51     30.61 o 
   4   7   4      742.51      768.61     12.10 o 
   5   7   4      184.01      215.45      5.34 o 
   6   7   4       64.74       76.01      4.49 o 
   7   7   4       25.71       25.21      3.07 o 
   8   7   4       56.78       51.97      4.99 o 
   9   7   4       92.27       96.27      5.22 o 
  10   7   4       68.56       74.48      8.92 o 
  11   7   4      129.54      125.56     10.64 o 
 -12   8   4      256.31      258.72     18.53 o 
 -11   8   4        0.12       -1.42      4.20 o 
 -10   8   4      198.78      203.67      7.96 o 
  -9   8   4      763.32      758.68     15.79 o 
  -8   8   4      403.90      363.21      9.63 o 
  -7   8   4      266.45      230.51      5.43 o 
  -6   8   4        9.97       13.36      1.86 o 
  -5   8   4     1746.68     1838.19     19.93 o 
  -4   8   4       11.34        4.81      1.49 o 
  -3   8   4      605.22      632.57      8.77 o 
  -2   8   4        0.94       26.80      2.65 o 
  -1   8   4    11654.75    12828.21    142.07 o 
   0   8   4     1340.65     1707.01     21.01 o 
   1   8   4        6.09        4.01      1.12 o 
   2   8   4      487.31      543.86      7.78 o 
   3   8   4     1286.14     1189.64     14.71 o 
   4   8   4        6.25        1.75      1.63 o 
   5   8   4      381.75      426.32      8.01 o 
   6   8   4      552.75      540.34     10.43 o 
   7   8   4      179.86      179.12      6.02 o 
   8   8   4       50.56       57.53      4.22 o 
   9   8   4        0.45        1.46      2.85 o 
  10   8   4       33.98       30.36      4.81 o 
  11   8   4      125.08      166.32      9.97 o 
 -12   9   4        3.25        8.63      8.77 o 
 -11   9   4       23.01       18.85      7.29 o 
 -10   9   4      135.43      140.75      7.87 o 
  -9   9   4       39.21       33.62      4.13 o 
  -8   9   4       69.33       77.57      4.54 o 
  -7   9   4      798.69      778.37     11.29 o 
  -6   9   4       47.18       43.15      2.72 o 
  -5   9   4       59.10       34.10      3.22 o 
  -4   9   4     4173.47     4134.36     48.16 o 
  -3   9   4      693.45      815.19     12.42 o 
  -2   9   4      480.39      691.35     15.99 o 
  -1   9   4     1954.70     2103.28     24.12 o 
   0   9   4     1404.34     1599.80     18.24 o 
   1   9   4      221.82      247.97      4.63 o 
   2   9   4     1423.56     1534.00     18.09 o 
   3   9   4       17.22       12.45      1.73 o 
   4   9   4      275.14      259.52      5.86 o 
   5   9   4      326.63      338.88      7.11 o 
   6   9   4      561.80      516.09     12.01 o 
   7   9   4        0.12        0.82      3.14 o 
   8   9   4        1.45       -1.85      2.62 o 
   9   9   4      315.68      336.84      8.84 o 
  10   9   4      107.54      111.04      7.15 o 
  11   9   4       42.59       45.84      9.63 o 
 -12  10   4        6.11       -1.89      8.21 o 
 -11  10   4       89.41       74.82     20.91 o 
 -10  10   4       24.63       22.44      5.61 o 
  -9  10   4      491.95      483.89     15.12 o 
  -8  10   4      105.98      104.57      8.36 o 
  -7  10   4      677.36      680.91     12.39 o 
  -6  10   4      302.60      309.04      6.83 o 
  -5  10   4     4713.10     4639.71     50.32 o 
  -4  10   4       20.96       11.15      1.91 o 
  -3  10   4      196.93      145.91      5.39 o 
  -2  10   4     1358.99     1422.76     17.44 o 
  -1  10   4      332.99      305.49      5.34 o 
   0  10   4       59.37       34.84      1.88 o 
   1  10   4      126.87      122.95      3.43 o 
   2  10   4      300.13      252.97      6.24 o 
   3  10   4      204.89      233.26      5.43 o 
   4  10   4       17.66       21.91      2.90 o 
   5  10   4      144.50      149.20      6.78 o 
   6  10   4       54.59       49.67      5.57 o 
   7  10   4      288.78      307.60     10.91 o 
   8  10   4       47.77       45.69      4.05 o 
   9  10   4        1.87        4.17      3.88 o 
  10  10   4       72.01       78.04      6.40 o 
 -12  11   4       29.83       37.22     10.88 o 
 -11  11   4        4.49       -6.00      6.00 o 
 -10  11   4       13.11       15.10      6.48 o 
  -9  11   4        1.93       -0.12      4.24 o 
  -8  11   4        1.13        0.09      3.68 o 
  -7  11   4        0.82        1.73      2.46 o 
  -6  11   4      334.65      323.28      7.86 o 
  -5  11   4      237.77      250.33      6.26 o 
  -4  11   4        9.38       12.79      2.33 o 
  -3  11   4        0.88        2.30      1.71 o 
  -2  11   4     1435.14     1387.22     18.83 o 
  -1  11   4      411.68      442.28      7.70 o 
   0  11   4      826.82      812.17     10.68 o 
   1  11   4      185.89      179.42      3.94 o 
   2  11   4     1206.81     1215.14     16.40 o 
   3  11   4      717.81      760.29     11.66 o 
   4  11   4      197.88      201.60      5.46 o 
   5  11   4      241.75      221.24      6.39 o 
   6  11   4      296.93      319.13      7.96 o 
   7  11   4      380.10      376.62      8.98 o 
   8  11   4        1.33        5.16      2.99 o 
   9  11   4      209.42      209.30     11.19 o 
  10  11   4        2.40       -6.96      6.96 o 
 -11  12   4       32.47       30.33      9.69 o 
 -10  12   4       29.75       30.93      7.52 o 
  -9  12   4       61.56       48.91      6.53 o 
  -8  12   4        9.29        7.91      8.06 o 
  -7  12   4      255.37      271.95      8.13 o 
  -6  12   4       74.64       57.04      4.98 o 
  -5  12   4      634.79      584.91     12.33 o 
  -4  12   4      170.24      120.14      5.01 o 
  -3  12   4       84.92       80.41      3.89 o 
  -2  12   4     2198.01     2196.74     28.14 o 
  -1  12   4      196.61      223.78      5.36 o 
   0  12   4      188.76      181.79      5.57 o 
   1  12   4      221.72      235.41      5.23 o 
   2  12   4      160.29      172.98      4.80 o 
   3  12   4      122.08      109.94      4.50 o 
   4  12   4       28.74       25.98      2.96 o 
   5  12   4     1178.50     1140.80     18.05 o 
   6  12   4       95.53       79.93      4.58 o 
   7  12   4      101.02       90.66      5.03 o 
   8  12   4       16.73       18.35      3.56 o 
   9  12   4       94.28       90.83     11.88 o 
  10  12   4      155.73      152.69     14.35 o 
 -11  13   4        6.10        9.48      9.14 o 
 -10  13   4       61.76       43.54      8.42 o 
  -9  13   4        1.78        7.52      5.82 o 
  -8  13   4       52.96       53.45      6.58 o 
  -7  13   4      123.79      119.64      8.25 o 
  -6  13   4       61.72       58.07      5.13 o 
  -5  13   4        0.72        4.11      2.56 o 
  -4  13   4      977.53      969.61     17.89 o 
  -3  13   4      619.38      591.03     11.40 o 
  -2  13   4     2884.27     2873.80     39.41 o 
  -1  13   4      299.75      283.46      7.16 o 
   0  13   4      513.36      512.40      9.26 o 
   1  13   4     1311.06     1302.54     17.25 o 
   2  13   4      283.24      289.17     10.88 o 
   3  13   4      517.19      494.06      9.64 o 
   4  13   4      148.13      157.31      6.06 o 
   5  13   4      174.04      160.83      6.23 o 
   6  13   4       32.27       32.81      3.81 o 
   7  13   4       26.15       19.79      4.79 o 
   8  13   4      660.23      703.97     23.72 o 
   9  13   4       47.41       47.73     15.24 o 
 -10  14   4      134.84      114.88     14.25 o 
  -9  14   4      493.64      473.33     19.29 o 
  -8  14   4      319.03      320.35     22.47 o 
  -7  14   4       14.74       12.71      4.70 o 
  -6  14   4       70.42       86.00      5.39 o 
  -5  14   4       26.01       21.77      3.44 o 
  -4  14   4      367.97      377.95     11.33 o 
  -3  14   4      397.30      341.89      9.14 o 
  -2  14   4       10.79       21.42      2.99 o 
  -1  14   4       52.77       60.02      4.34 o 
   0  14   4       40.02       49.29      3.60 o 
   1  14   4      165.42      179.70      6.02 o 
   2  14   4        1.97        0.19      3.28 o 
   3  14   4       43.37       57.12      4.16 o 
   4  14   4       39.85       36.26      4.89 o 
   5  14   4        7.03        3.27      3.32 o 
   6  14   4      203.58      228.76      7.49 o 
   7  14   4       61.53       58.24      5.76 o 
   8  14   4       43.95       64.49     11.09 o 
   9  14   4       53.34       70.83     11.58 o 
 -10  15   4       49.18       47.45     11.03 o 
  -9  15   4       70.49      100.41     27.08 o 
  -8  15   4       43.66       43.73     11.51 o 
  -7  15   4       21.48       25.14      5.79 o 
  -6  15   4      249.45      259.38      9.66 o 
  -5  15   4      958.01      996.34     22.42 o 
  -4  15   4        0.70        0.63      2.83 o 
  -3  15   4       55.67       49.89      4.34 o 
  -2  15   4       52.65       47.70      3.94 o 
  -1  15   4      808.87      790.18     15.62 o 
   0  15   4      855.03      810.90     14.16 o 
   1  15   4      149.00      165.87      6.06 o 
   2  15   4        0.00        2.57      2.64 o 
   3  15   4       10.28       13.77      3.76 o 
   4  15   4      272.44      314.10     10.71 o 
   5  15   4       38.75       46.52      6.01 o 
   6  15   4       33.84       48.43      5.92 o 
   7  15   4       39.92       38.75      9.58 o 
   8  15   4       13.45       -1.51      7.09 o 
  -9  16   4       26.74       13.69     10.06 o 
  -8  16   4       79.67       84.49      9.70 o 
  -7  16   4        0.82       -5.23      5.23 o 
  -6  16   4        0.02        2.93      4.47 o 
  -5  16   4        4.64        4.09      3.24 o 
  -4  16   4        0.61       -1.18      2.89 o 
  -3  16   4       12.83       15.08      3.37 o 
  -2  16   4      112.81       88.67      5.49 o 
  -1  16   4       19.65       14.23      2.95 o 
   0  16   4       88.63       94.85      5.06 o 
   1  16   4        0.72       -0.13      3.34 o 
   2  16   4        2.51        3.60      3.13 o 
   3  16   4       95.51      103.62      6.48 o 
   4  16   4       54.99       36.03      8.71 o 
   5  16   4        6.10       22.91      5.11 o 
   6  16   4       40.29       29.70      8.92 o 
   7  16   4      158.20      172.16     16.00 o 
   8  16   4        4.02       11.76      8.22 o 
  -9  17   4       32.93       30.67     10.41 o 
  -8  17   4       75.51       81.46     13.49 o 
  -7  17   4        8.85       -2.15     10.16 o 
  -6  17   4       18.98       18.08      6.52 o 
  -5  17   4        1.02       -2.68      3.60 o 
  -4  17   4      478.08      496.40     12.47 o 
  -3  17   4      346.69      346.68     13.23 o 
  -2  17   4       18.45       21.25      4.40 o 
  -1  17   4       15.04       15.50      4.48 o 
   0  17   4        0.01       -2.27      2.90 o 
   1  17   4      149.57      135.89      7.15 o 
   2  17   4       67.56       69.14      9.50 o 
   3  17   4       30.16       31.54      4.50 o 
   4  17   4        7.28       10.19      3.84 o 
   5  17   4       24.56       28.20      5.40 o 
   6  17   4        0.38       -6.61      6.61 o 
   7  17   4       12.12       15.45      8.77 o 
  -8  18   4        5.48        0.28      8.13 o 
  -7  18   4       22.65       14.91      8.79 o 
  -6  18   4       77.63       65.98     11.14 o 
  -5  18   4        0.34        0.73      9.28 o 
  -4  18   4        9.21        7.38      4.54 o 
  -3  18   4       15.93        8.02      4.43 o 
  -2  18   4      364.58      407.55     16.76 o 
  -1  18   4        2.72        2.88      3.58 o 
   0  18   4      178.54      174.12      8.06 o 
   1  18   4       19.93       17.51      4.09 o 
   2  18   4       55.12       57.82      5.45 o 
   3  18   4        6.53       -0.09      3.60 o 
   4  18   4        5.91        6.28      3.80 o 
   5  18   4     1144.47     1156.73     43.60 o 
   6  18   4      401.25      398.93     22.67 o 
   7  18   4       46.85       32.09     10.36 o 
  -7  19   4      165.18      186.18     16.99 o 
  -6  19   4       16.25       11.85      8.45 o 
  -5  19   4        0.93       -6.64      6.64 o 
  -4  19   4        1.15        1.86      5.97 o 
  -3  19   4      128.58      146.45      9.55 o 
  -2  19   4      122.30      114.05      7.22 o 
  -1  19   4        7.11        3.45      3.75 o 
   0  19   4       80.80       95.13      6.75 o 
   1  19   4        8.72        8.09      4.52 o 
   2  19   4      251.77      225.55      9.11 o 
   3  19   4       10.59       18.75      4.52 o 
   4  19   4        1.35        0.03      6.59 o 
   5  19   4      312.36      326.94     14.28 o 
   6  19   4       28.54       17.30      6.22 o 
  -6  20   4        7.56        6.63      8.24 o 
  -5  20   4        3.30       -1.95      7.80 o 
  -4  20   4      222.25      275.92     18.07 o 
  -3  20   4      326.81      349.18     11.44 o 
  -2  20   4       28.26       29.91      4.93 o 
  -1  20   4        5.92        1.10      3.85 o 
   0  20   4       33.66       48.88      5.76 o 
   1  20   4      111.75      114.10      7.25 o 
   2  20   4        5.48       -1.43      3.85 o 
   3  20   4      217.38      232.49     17.01 o 
   4  20   4       35.56       30.68      6.71 o 
   5  20   4       47.15       50.74      7.60 o 
  -5  21   4       77.33       62.09     11.38 o 
  -4  21   4       48.70       50.80     18.88 o 
  -3  21   4      263.62      257.42     12.90 o 
  -2  21   4       53.60       51.23      5.82 o 
  -1  21   4      148.02      183.51     10.64 o 
   0  21   4       68.59       51.65      5.77 o 
   1  21   4      304.78      290.95     17.87 o 
   2  21   4        1.40        0.84      6.04 o 
   3  21   4        3.33        2.62     11.40 o 
  -3  22   4       14.50       12.99      6.61 o 
  -2  22   4       78.27       75.85      8.59 o 
  -1  22   4       51.60       62.14      7.78 o 
   0  22   4        5.32       12.95      5.98 o 
   1  22   4      125.22      118.55      9.97 o 
 -13   1   5       58.52       54.73      8.58 o 
 -12   1   5        0.46        3.83      4.29 o 
 -11   1   5       84.35      107.51      5.74 o 
 -10   1   5       64.87       62.41      4.35 o 
  -9   1   5      511.64      506.90      9.74 o 
  -8   1   5       37.89       48.09      3.16 o 
  -7   1   5       32.58       29.57      2.42 o 
  -6   1   5       42.11       27.92      2.29 o 
  -5   1   5     4236.81     4365.99     62.63 o 
  -4   1   5      339.28      132.23      6.78 o 
  -3   1   5      829.22      769.23     18.36 o 
  -2   1   5      492.04      480.28      8.84 o 
  -1   1   5       22.42       24.50      2.29 o 
   0   1   5     5042.54     4920.40    136.33 o 
   1   1   5     1722.65     1676.34     36.54 o 
   2   1   5     1958.97     1879.93     41.68 o 
   3   1   5      142.73      119.51      2.94 o 
   4   1   5     1525.48     1506.90     17.61 o 
   5   1   5       63.39       62.88      2.72 o 
   6   1   5      161.02      148.94      4.07 o 
   7   1   5       32.28       33.04      2.79 o 
   8   1   5       25.28       18.87      2.96 o 
   9   1   5      169.93      187.77      8.38 o 
  10   1   5       11.07        9.39      4.02 o 
  11   1   5       16.66       20.82      5.24 o 
 -13   2   5       19.02       27.54      6.36 o 
 -12   2   5       15.24       17.84      4.75 o 
 -11   2   5      231.18      215.17      7.40 o 
 -10   2   5      604.12      607.30     11.57 o 
  -9   2   5       36.62       27.57      3.14 o 
  -8   2   5       40.23       34.59      2.88 o 
  -7   2   5     2026.29     2035.32     25.51 o 
  -6   2   5      419.81      442.14     10.14 o 
  -5   2   5     1967.54     2099.34     31.70 o 
  -4   2   5     1668.24     1657.24     24.97 o 
  -2   2   5     1480.94     1554.04     27.89 o 
  -1   2   5      560.58      686.33     15.64 o 
   0   2   5      175.50      128.78      5.49 o 
   1   2   5      262.02      250.50      8.02 o 
   2   2   5      699.85      766.38     15.26 o 
   3   2   5      501.39      605.80      8.12 o 
   4   2   5        6.69        1.32      1.10 o 
   5   2   5      123.37      117.54      3.84 o 
   6   2   5      232.47      187.26      5.07 o 
   7   2   5      173.81      141.07      9.48 o 
   8   2   5        0.42        3.00      2.37 o 
   9   2   5      352.70      368.46      9.86 o 
  10   2   5      117.05      135.30      7.26 o 
  11   2   5       34.79       30.67      6.17 o 
 -13   3   5      179.48      199.23     14.11 o 
 -12   3   5      129.41      131.48      8.10 o 
 -11   3   5      264.02      284.85      8.25 o 
 -10   3   5      254.14      247.43     10.25 o 
  -9   3   5       77.65       67.61      4.09 o 
  -8   3   5       17.94       19.71      2.51 o 
  -7   3   5      160.48      131.76      4.23 o 
  -6   3   5       79.58       69.64      3.45 o 
  -5   3   5       55.13       79.33      3.77 o 
  -4   3   5      159.26      130.05      4.09 o 
  -3   3   5      418.42      502.56     16.03 o 
  -2   3   5    12086.99    12505.85    261.25 o 
  -1   3   5     3663.65       -0.04      0.91 o 
   0   3   5     3158.63     3268.77     94.22 o 
   2   3   5      688.46      754.11     14.95 o 
   3   3   5     1771.27     1640.69     19.77 o 
   4   3   5      337.24      329.27      6.79 o 
   5   3   5        2.27        0.80      1.32 o 
   6   3   5      165.24      153.14      4.88 o 
   7   3   5        5.14       -0.07      2.10 o 
   8   3   5      254.13      265.05      7.28 o 
   9   3   5       97.46       89.53      5.10 o 
  10   3   5       43.14       38.67      4.17 o 
  11   3   5        2.13        0.59      6.49 o 
 -13   4   5       20.44       16.65      7.04 o 
 -12   4   5        0.08        1.09      4.29 o 
 -11   4   5      273.80      313.66      8.68 o 
 -10   4   5       33.09       22.30      3.26 o 
  -9   4   5       72.46       56.76      3.87 o 
  -8   4   5     1751.65     1713.82     22.87 o 
  -7   4   5      441.09      489.22      9.29 o 
  -6   4   5      106.29       90.27      3.60 o 
  -5   4   5      381.12      537.17      9.83 o 
  -4   4   5     4364.47     4851.30     78.25 o 
  -3   4   5       22.16       25.20      2.64 o 
  -2   4   5      140.00       74.97      7.39 o 
  -1   4   5      753.50      733.14     17.81 o 
   1   4   5        8.91        7.78      1.59 o 
   2   4   5       34.86       16.30      1.70 o 
   3   4   5     3925.05     3928.64     41.67 o 
   4   4   5       73.33       96.29      3.15 o 
   5   4   5      142.07      157.27      4.21 o 
   6   4   5      494.38      450.13      8.35 o 
   7   4   5       55.10       61.25      3.91 o 
   8   4   5        0.22       -0.70      2.41 o 
   9   4   5       26.38       30.27      4.44 o 
  10   4   5        5.17        5.83      3.29 o 
  11   4   5       42.50       38.34      8.92 o 
 -13   5   5       35.38       33.24      7.38 o 
 -12   5   5       20.13       21.08      5.13 o 
 -11   5   5       19.99       21.76      4.09 o 
 -10   5   5        2.88        2.46      2.72 o 
  -9   5   5      170.39      147.28      5.64 o 
  -8   5   5      580.09      547.52      9.93 o 
  -7   5   5      108.22      103.55      4.12 o 
  -6   5   5      621.79      616.45     10.71 o 
  -5   5   5      380.83      342.53      6.47 o 
  -4   5   5     1809.44     2192.16     30.02 o 
  -3   5   5      271.26      310.89      8.76 o 
  -2   5   5      389.34      412.19      9.99 o 
   0   5   5     2378.04     2448.62     41.45 o 
   1   5   5     3165.89     3381.42     45.82 o 
   2   5   5     1713.36     1809.06     20.07 o 
   3   5   5     3457.65     3613.07     38.66 o 
   4   5   5      986.35      948.41     12.23 o 
   5   5   5      662.82      614.24      9.20 o 
   6   5   5      432.45      431.08     10.00 o 
   7   5   5      219.31      221.69      6.43 o 
   8   5   5      120.24      135.45      5.64 o 
   9   5   5       15.61        7.27      3.02 o 
  10   5   5      349.42      379.64     11.53 o 
  11   5   5      179.66      209.02     14.98 o 
 -13   6   5       38.82       29.22     15.84 o 
 -12   6   5      230.95      229.01     10.15 o 
 -11   6   5        9.95       11.56      3.82 o 
 -10   6   5       18.95       15.04      3.22 o 
  -9   6   5       65.27       59.88      4.85 o 
  -8   6   5        5.18        4.51      2.29 o 
  -7   6   5      162.84      157.46      4.98 o 
  -6   6   5       14.43       10.75      1.84 o 
  -5   6   5     2837.94     2934.03     35.09 o 
  -4   6   5     1936.56     2057.46     25.62 o 
  -3   6   5     3412.67     3679.18     43.28 o 
  -2   6   5        9.61        0.72      1.50 o 
  -1   6   5      852.65      863.41     13.84 o 
   0   6   5     1435.78     1417.02     17.26 o 
   1   6   5     5545.69     5773.08     71.87 o 
   2   6   5     1574.43     1783.33     19.97 o 
   3   6   5      265.79      284.98      5.08 o 
   4   6   5      191.02      172.07      4.18 o 
   5   6   5       28.64       17.38      2.88 o 
   6   6   5      127.67      118.53      4.77 o 
   7   6   5      491.55      550.96     10.87 o 
   8   6   5       14.20        3.27      2.65 o 
   9   6   5      170.12      177.86      6.67 o 
  10   6   5        6.94        0.15      3.14 o 
  11   6   5        0.69        7.52      7.51 o 
 -13   7   5       72.92       77.45      9.50 o 
 -12   7   5       82.77      107.76      8.57 o 
 -11   7   5        5.70        2.26      3.47 o 
 -10   7   5        0.25        0.13      2.85 o 
  -9   7   5        1.99       -1.32      2.36 o 
  -8   7   5      524.60      508.55      9.73 o 
  -7   7   5     2193.46     2181.81     27.84 o 
  -6   7   5      710.46      768.35     11.66 o 
  -5   7   5     5817.46     5676.59     59.87 o 
  -4   7   5      222.97      179.18      3.77 o 
  -3   7   5       56.33      100.38      2.87 o 
  -2   7   5     3863.31     4117.69     47.68 o 
  -1   7   5      612.74      780.47     21.02 o 
   0   7   5      919.43     1032.64     13.34 o 
   1   7   5       67.99       46.28      3.46 o 
   2   7   5      114.85      114.75      3.05 o 
   3   7   5      331.62      388.67      6.33 o 
   4   7   5       49.77       54.41      2.73 o 
   5   7   5      226.91      203.79      5.30 o 
   6   7   5       77.16       74.08      4.12 o 
   7   7   5      209.36      206.33      6.79 o 
   8   7   5       20.62       16.31      3.11 o 
   9   7   5       10.28        7.02      3.89 o 
  10   7   5       36.18       47.51      7.60 o 
  11   7   5        2.18        2.51      7.36 o 
 -13   8   5       36.18       36.33     10.99 o 
 -12   8   5       10.88        9.40      9.45 o 
 -11   8   5       34.30       34.62      5.29 o 
 -10   8   5       46.48       39.24      4.38 o 
  -9   8   5       31.17       21.70      3.24 o 
  -8   8   5        0.27       -0.49      2.23 o 
  -7   8   5      367.76      381.46      7.95 o 
  -6   8   5        3.47       10.43      1.70 o 
  -5   8   5       17.91       30.31      1.90 o 
  -4   8   5      857.50      872.62     14.26 o 
  -3   8   5       90.52      149.43      3.56 o 
  -2   8   5     6433.43     7091.59     81.93 o 
  -1   8   5     2487.39     2674.31     29.49 o 
   0   8   5     1845.07     1832.62     22.40 o 
   1   8   5      828.35      956.87     13.10 o 
   2   8   5      567.03      515.75      7.49 o 
   3   8   5      755.95      752.87     10.28 o 
   4   8   5      263.64      276.16      5.57 o 
   5   8   5      445.87      432.68      8.15 o 
   6   8   5      106.26       98.03      4.67 o 
   7   8   5      207.72      214.97      6.58 o 
   8   8   5       93.38       97.35      7.11 o 
   9   8   5      185.99      212.25      7.30 o 
  10   8   5      120.15      120.41      8.14 o 
  11   8   5      178.83      226.11     16.27 o 
 -12   9   5       21.70       23.30      9.59 o 
 -11   9   5      490.40      521.38     14.18 o 
 -10   9   5      161.56      184.54      8.65 o 
  -9   9   5        0.64        0.28      3.26 o 
  -8   9   5       16.81       13.72      2.83 o 
  -7   9   5        0.03        3.11      2.22 o 
  -6   9   5      280.83      275.38      5.86 o 
  -5   9   5       41.00       35.30      2.45 o 
  -4   9   5     3919.10     3976.42     47.12 o 
  -3   9   5     1127.98     1102.91     13.87 o 
  -2   9   5        0.19       -1.07      1.08 o 
  -1   9   5     3049.14     3134.51     34.45 o 
   0   9   5      100.57      121.15      3.59 o 
   1   9   5     1684.43     1633.18     20.86 o 
   2   9   5       50.04       56.38      2.49 o 
   3   9   5      898.90      990.62     12.93 o 
   4   9   5      234.57      241.49      5.68 o 
   5   9   5      197.04      197.82      6.94 o 
   6   9   5      646.48      615.46     11.56 o 
   7   9   5      301.49      282.30      7.52 o 
   8   9   5      145.06      159.75      6.17 o 
   9   9   5       65.28       66.15      4.77 o 
  10   9   5        9.48        3.88      7.17 o 
 -12  10   5       77.53       61.65     11.65 o 
 -11  10   5        6.39       20.53      7.36 o 
 -10  10   5        9.14        7.16      4.73 o 
  -9  10   5      733.35      699.45     18.74 o 
  -8  10   5      373.43      374.82      9.43 o 
  -7  10   5      454.79      450.11     11.57 o 
  -6  10   5     2482.30     2525.81     34.24 o 
  -5  10   5      320.74      295.12      6.39 o 
  -4  10   5     1142.24     1106.05     15.58 o 
  -3  10   5      135.81      151.28      4.73 o 
  -2  10   5     1483.64     1550.30     20.33 o 
  -1  10   5     1076.85     1296.90     15.96 o 
   0  10   5      620.73      713.04     10.67 o 
   1  10   5       41.17       46.88      2.55 o 
   2  10   5        0.71       -0.91      1.31 o 
   3  10   5     1938.24     1910.50     24.10 o 
   4  10   5       59.90       61.31      4.44 o 
   5  10   5      113.05       87.59      4.38 o 
   6  10   5      280.79      296.41      7.57 o 
   7  10   5       68.65       66.08      7.43 o 
   8  10   5        6.29       -2.76      2.76 o 
   9  10   5       59.66       68.11      6.33 o 
  10  10   5        3.42        3.20      7.49 o 
 -12  11   5       62.02       69.01     12.80 o 
 -11  11   5      159.19      135.47     17.49 o 
 -10  11   5       15.23       12.79      5.39 o 
  -9  11   5        3.74        4.25      4.31 o 
  -8  11   5       73.15       81.67      7.01 o 
  -7  11   5       15.42       22.71      4.00 o 
  -6  11   5      682.16      670.54     12.08 o 
  -5  11   5        3.91        6.52      2.10 o 
  -4  11   5       87.39       73.98      4.16 o 
  -3  11   5      161.67      159.48      5.45 o 
  -2  11   5        4.37        5.98      1.78 o 
  -1  11   5      245.81      233.07      5.30 o 
   0  11   5      110.82      132.67      6.61 o 
   1  11   5     1506.42     1556.00     20.16 o 
   2  11   5       90.09       95.82      4.72 o 
   3  11   5      605.79      598.22      9.82 o 
   4  11   5       41.08       37.49      2.87 o 
   5  11   5       59.71       59.36      3.87 o 
   6  11   5      264.97      266.08      7.30 o 
   7  11   5      418.88      418.04      9.52 o 
   8  11   5       33.52       35.29      5.60 o 
   9  11   5        0.21       -2.40      5.06 o 
  10  11   5       15.19       35.68      9.45 o 
 -11  12   5       14.89        0.53      7.95 o 
 -10  12   5       13.45       10.67      5.40 o 
  -9  12   5        9.97       16.72      5.19 o 
  -8  12   5        1.55       -1.78      3.83 o 
  -7  12   5       21.02       26.84      4.82 o 
  -6  12   5      166.58      190.95      7.04 o 
  -5  12   5      702.65      682.85     11.45 o 
  -4  12   5     1328.37     1288.30     19.61 o 
  -3  12   5     1066.71     1120.27     16.26 o 
  -2  12   5      979.93      928.01     14.05 o 
  -1  12   5        2.51        7.34      2.04 o 
   0  12   5      176.44      199.74      5.80 o 
   1  12   5      712.36      706.77     12.19 o 
   2  12   5       81.53       79.23      4.76 o 
   3  12   5      705.92      729.60     12.31 o 
   4  12   5       93.07       96.97      4.32 o 
   5  12   5      205.04      194.71      6.15 o 
   6  12   5        8.89       10.35      2.91 o 
   7  12   5       15.72       20.56      4.04 o 
   8  12   5        3.38       -4.10      4.10 o 
   9  12   5        8.34       18.78      7.04 o 
  10  12   5      186.11      191.49     15.93 o 
 -11  13   5        6.10        8.76      8.61 o 
 -10  13   5       27.94       27.05      7.44 o 
  -9  13   5      382.50      398.89     14.51 o 
  -8  13   5       50.74       63.00      6.77 o 
  -7  13   5       37.26       26.83      5.03 o 
  -6  13   5      311.84      318.96      8.95 o 
  -5  13   5        4.64        9.64      2.73 o 
  -4  13   5      108.82      110.78      6.74 o 
  -3  13   5       41.62       42.47      3.20 o 
  -2  13   5       27.03       25.19      2.57 o 
  -1  13   5        0.81        1.59      2.08 o 
   0  13   5      275.27      251.68      8.11 o 
   1  13   5        0.16        0.64      2.03 o 
   2  13   5      448.41      453.49      9.76 o 
   3  13   5       44.04       47.31      5.02 o 
   4  13   5      352.66      355.36     11.07 o 
   5  13   5       37.60       29.00      4.59 o 
   6  13   5        8.34        6.01      4.27 o 
   7  13   5      335.26      338.04     11.48 o 
   8  13   5       43.09       59.62      8.76 o 
   9  13   5      555.75      607.50     28.17 o 
 -11  14   5      106.64      102.73     14.31 o 
 -10  14   5        0.79       10.31      8.79 o 
  -9  14   5       21.21       25.67      7.59 o 
  -8  14   5      208.75      233.42     11.27 o 
  -7  14   5       33.87       45.64      8.32 o 
  -6  14   5       37.26       43.02      5.70 o 
  -5  14   5        9.46        8.33      3.06 o 
  -4  14   5      165.34      139.13      6.02 o 
  -3  14   5        3.05        0.81      2.44 o 
  -2  14   5        1.74        5.20      2.41 o 
  -1  14   5        1.65       -1.54      2.25 o 
   0  14   5        2.14       -0.37      3.03 o 
   1  14   5      501.62      501.05     11.64 o 
   2  14   5        4.02        1.07      2.42 o 
   3  14   5       47.47       47.35      4.93 o 
   4  14   5     1218.77     1225.01     25.30 o 
   5  14   5      577.47      582.17     15.27 o 
   6  14   5       13.17       10.25      4.06 o 
   7  14   5       15.25        4.23      6.49 o 
   8  14   5      117.73      124.62     11.55 o 
   9  14   5        5.35        7.60      8.58 o 
 -10  15   5        6.09       10.13      9.06 o 
  -9  15   5       84.18      111.76     11.35 o 
  -8  15   5      346.09      344.87     13.62 o 
  -7  15   5       84.71       85.48      7.74 o 
  -6  15   5        8.16        2.43      4.05 o 
  -5  15   5       80.87       79.71      5.20 o 
  -4  15   5      126.17      121.77      6.14 o 
  -3  15   5      151.11      144.58      6.39 o 
  -2  15   5       24.65       21.67      3.09 o 
  -1  15   5        3.14        0.20      2.61 o 
   0  15   5      100.68       91.11      4.74 o 
   1  15   5       80.69       72.82      6.57 o 
   2  15   5      201.03      194.48      6.54 o 
   3  15   5       33.99       34.99      3.97 o 
   4  15   5       66.00       55.20      5.64 o 
   5  15   5        7.25       11.00      4.20 o 
   6  15   5       25.26       28.49      4.97 o 
   7  15   5       14.64       11.31      8.40 o 
   8  15   5      320.38      342.16     21.15 o 
  -9  16   5      163.36      153.09     22.50 o 
  -8  16   5       33.98       23.78      7.14 o 
  -7  16   5       96.55      110.89      9.00 o 
  -6  16   5        0.21       -3.25      4.11 o 
  -5  16   5       59.47       53.89      5.51 o 
  -4  16   5       38.56       29.24      3.85 o 
  -3  16   5      200.65      187.62      6.92 o 
  -2  16   5       13.90        7.86      3.07 o 
  -1  16   5       73.74       80.15      5.28 o 
   0  16   5      402.39      376.09      8.99 o 
   1  16   5       15.00       14.85      2.99 o 
   2  16   5      103.82       96.94      5.64 o 
   3  16   5        7.22        1.66      4.98 o 
   4  16   5       82.63       64.94      6.88 o 
   5  16   5      157.08      165.49     10.47 o 
   6  16   5        4.10        1.69      4.67 o 
   7  16   5        4.54        6.31      8.05 o 
   8  16   5       29.23       21.16      9.45 o 
  -9  17   5       28.66       39.24     10.50 o 
  -8  17   5        1.83        7.99      6.78 o 
  -7  17   5       46.04       51.10      8.42 o 
  -6  17   5      191.56      200.60     11.16 o 
  -5  17   5      254.51      297.43     13.08 o 
  -4  17   5      154.07      146.73      6.98 o 
  -3  17   5      105.83      103.29      5.70 o 
  -2  17   5        0.04       -0.19      3.72 o 
  -1  17   5       21.80       16.75      3.23 o 
   0  17   5       36.97       30.42      3.98 o 
   1  17   5       87.91      102.54      6.53 o 
   2  17   5       51.68       48.84      5.32 o 
   3  17   5        3.99        3.00      3.51 o 
   4  17   5        3.59        2.06      3.52 o 
   5  17   5        2.67        1.37      4.47 o 
   6  17   5        8.53       -6.46      7.17 o 
   7  17   5        1.19       -3.89      7.54 o 
  -8  18   5       19.68       22.42      9.94 o 
  -7  18   5      167.93      158.67     15.84 o 
  -6  18   5        3.64       -4.44      6.66 o 
  -5  18   5       61.17       71.68     10.92 o 
  -4  18   5      272.00      258.97     10.86 o 
  -3  18   5      276.54      303.41     19.47 o 
  -2  18   5      149.91      200.30     11.03 o 
  -1  18   5      273.82      298.40     10.06 o 
   0  18   5      164.05      155.22      7.70 o 
   1  18   5      636.02      659.02     15.84 o 
   2  18   5      445.04      457.45     12.84 o 
   3  18   5      241.06      248.24     16.07 o 
   4  18   5       37.84       33.66      4.86 o 
   5  18   5       95.13       78.59      8.29 o 
   6  18   5       97.49      113.71     18.96 o 
  -7  19   5      178.09      172.86     16.87 o 
  -6  19   5      293.53      285.77     18.89 o 
  -5  19   5      610.71      670.47     29.52 o 
  -4  19   5      236.86      245.77     17.12 o 
  -3  19   5       65.75       56.96      6.49 o 
  -2  19   5       99.04      116.20      7.22 o 
  -1  19   5        3.77        0.03      3.74 o 
   0  19   5      162.32      160.37     10.89 o 
   1  19   5      107.21       94.78     11.19 o 
   2  19   5       24.30       20.15      5.42 o 
   3  19   5       38.30       41.68      5.27 o 
   4  19   5       34.79       39.48      5.14 o 
   5  19   5        6.01        2.53      5.58 o 
  -6  20   5       35.60       36.27     10.37 o 
  -5  20   5       81.67       68.28     11.69 o 
  -4  20   5        5.52        1.83      7.97 o 
  -3  20   5       49.26       45.88      7.20 o 
  -2  20   5        7.32       10.74      4.31 o 
  -1  20   5       27.24       27.31      4.72 o 
   0  20   5       81.08       58.83      5.85 o 
   1  20   5      364.11      397.12     12.08 o 
   2  20   5      167.16      179.01      8.76 o 
   3  20   5      483.22      522.37     25.45 o 
   4  20   5      129.96      137.23     10.43 o 
  -5  21   5       15.72       24.16      9.87 o 
  -4  21   5       37.82       33.84      9.88 o 
  -3  21   5      933.35      978.76     27.56 o 
  -2  21   5      189.43      182.64     11.99 o 
  -1  21   5      237.73      290.21     10.59 o 
   0  21   5       17.62       18.09      4.72 o 
   1  21   5       10.28        8.23      4.34 o 
   2  21   5      298.58      309.45     33.93 o 
   3  21   5      172.14      137.41     10.26 o 
  -3  22   5        0.00        0.81      5.93 o 
  -2  22   5      181.07      131.66     10.37 o 
  -1  22   5      217.33      215.11     15.67 o 
   0  22   5       85.44      119.96      9.75 o 
   1  22   5        2.95       -4.91      8.02 o 
 -13   0   6      187.82      222.70     26.63 o 
 -12   0   6      190.12      200.43     11.13 o 
 -11   0   6      950.28     1051.45     24.52 o 
 -10   0   6      138.90      128.84      7.98 o 
  -9   0   6      164.87      147.26      7.69 o 
  -8   0   6      100.38       88.87      5.64 o 
  -7   0   6       59.31       75.46      7.01 o 
  -6   0   6     3503.74     3337.47     69.73 o 
  -5   0   6      345.28      527.67     14.06 o 
  -3   0   6     3239.49     3033.45     98.95 o 
  -2   0   6     9527.15     9851.58    206.96 o 
  -1   0   6        0.16        1.93      2.01 o 
   0   0   6     6298.23     6854.32    197.14 o 
   1   0   6    13481.34    14137.74    403.57 o 
   2   0   6     1751.44     1754.60     37.69 o 
   3   0   6     2867.08     2996.48     49.81 o 
   4   0   6     4427.63     4222.96     69.48 o 
   5   0   6       90.56       85.63      5.48 o 
   6   0   6     1363.41     1513.87     31.33 o 
   7   0   6       30.53       25.44      5.08 o 
   8   0   6       22.85       25.32      5.34 o 
   9   0   6        2.02        8.53      4.96 o 
  10   0   6      126.41      137.35     10.66 o 
  11   0   6       65.72       64.03      9.96 o 
 -13   1   6      235.89      246.59     15.27 o 
 -12   1   6      129.63      112.29      6.33 o 
 -11   1   6      451.35      469.49     10.54 o 
 -10   1   6        8.29        7.63      2.81 o 
  -9   1   6        2.02       -2.01      2.17 o 
  -8   1   6      158.82      162.73      5.02 o 
  -7   1   6       75.60       60.88      3.00 o 
  -6   1   6      564.26      631.07     12.42 o 
  -5   1   6     1200.53     1371.96     21.65 o 
  -4   1   6     9195.75     9011.25    122.62 o 
  -3   1   6      182.98      238.42      6.47 o 
  -2   1   6      336.31      348.80     11.20 o 
  -1   1   6       51.37       51.58      5.18 o 
   0   1   6       20.45       25.91      4.00 o 
   1   1   6       54.85       38.51      6.36 o 
   2   1   6       48.99       49.49      3.24 o 
   3   1   6     6849.61     7166.24     80.62 o 
   4   1   6     3863.95     3971.46     46.42 o 
   5   1   6     2102.38     1944.64     22.66 o 
   6   1   6     1721.20     1651.51     20.21 o 
   7   1   6       36.22       40.62      3.42 o 
   8   1   6       16.73       17.03      3.46 o 
   9   1   6        0.00       -2.98      2.98 o 
  10   1   6      241.11      272.13      9.58 o 
  11   1   6       30.08       20.10      5.86 o 
 -13   2   6      225.67      298.74     25.27 o 
 -12   2   6       85.85       82.01      5.66 o 
 -11   2   6       17.32        6.75      3.28 o 
 -10   2   6      296.66      257.29      7.20 o 
  -9   2   6      498.39      469.04      9.29 o 
  -8   2   6        3.70       -0.84      1.79 o 
  -7   2   6      104.76      144.41      4.24 o 
  -6   2   6     1113.20     1162.95     19.56 o 
  -5   2   6      642.55      883.89     15.27 o 
  -4   2   6     7842.98     8417.49    168.26 o 
  -2   2   6     3737.97     3972.07     68.36 o 
  -1   2   6     2853.43     2829.93     48.37 o 
   0   2   6     1035.64     1251.42     27.80 o 
   1   2   6      370.51      308.90     23.24 o 
   2   2   6      206.07      235.31      5.80 o 
   3   2   6      493.81      475.04      7.63 o 
   4   2   6      212.89      174.44      4.26 o 
   5   2   6      243.51      226.37      5.26 o 
   6   2   6       97.52      110.27      4.39 o 
   7   2   6      239.87      263.61      7.10 o 
   8   2   6        2.99        4.56      2.67 o 
   9   2   6      212.22      255.46     16.60 o 
  10   2   6        6.00        1.28      6.09 o 
  11   2   6      360.20      442.69     19.60 o 
 -13   3   6       58.94       56.96      9.57 o 
 -12   3   6      627.43      680.27     15.05 o 
 -11   3   6      145.26      141.01      6.40 o 
 -10   3   6       46.22       48.91      4.67 o 
  -9   3   6       64.87       66.74      4.29 o 
  -8   3   6      615.82      608.65     10.33 o 
  -7   3   6        8.40       21.55      2.91 o 
  -6   3   6      948.57      840.20     13.17 o 
  -5   3   6        0.31        3.53      1.51 o 
  -4   3   6      147.63       58.10      3.84 o 
  -3   3   6     1004.56     1053.58     20.90 o 
  -2   3   6       43.06       33.25      2.25 o 
  -1   3   6      235.51      254.92      7.25 o 
   0   3   6     1058.15     1035.94     29.08 o 
   1   3   6      396.88      404.28      7.77 o 
   2   3   6      641.79      753.70     12.57 o 
   3   3   6      205.35      295.90      5.26 o 
   4   3   6      927.07      905.31     13.53 o 
   5   3   6       15.05       17.88      1.97 o 
   6   3   6       11.52        6.86      2.26 o 
   7   3   6        7.66        5.60      2.42 o 
   8   3   6       79.40       86.11      4.79 o 
   9   3   6      101.29       93.41      6.21 o 
  10   3   6        0.82       -0.33      3.62 o 
  11   3   6        1.28       -2.64      4.90 o 
 -13   4   6        6.60        5.85      5.53 o 
 -12   4   6       45.61       42.41      5.21 o 
 -11   4   6        3.17       -1.96      2.97 o 
 -10   4   6      140.05      144.48      6.08 o 
  -9   4   6      555.77      521.15     10.00 o 
  -8   4   6        1.14        6.01      2.18 o 
  -7   4   6      135.87      165.32      5.57 o 
  -6   4   6     7778.88     7671.08    105.41 o 
  -5   4   6       73.72       64.18      3.08 o 
  -4   4   6        5.32       50.07      3.02 o 
  -3   4   6     2072.63     2285.50     33.67 o 
  -2   4   6       21.58       15.79      1.42 o 
  -1   4   6     1199.55       -0.38      0.74 o 
   0   4   6        0.16        1.12      0.64 o 
   1   4   6      405.41      367.34      8.27 o 
   2   4   6     1385.52     1470.25     20.30 o 
   3   4   6     5731.31     5700.39     59.59 o 
   4   4   6      721.04      778.73     11.08 o 
   5   4   6       57.36       65.11      3.48 o 
   6   4   6       48.08       39.09      3.43 o 
   7   4   6       35.20       43.30      3.50 o 
   8   4   6      152.90      158.20      6.04 o 
   9   4   6      104.34      119.69      6.11 o 
  10   4   6       31.96       28.03      5.25 o 
  11   4   6      123.52      157.34     14.52 o 
 -13   5   6       69.58       71.30     11.30 o 
 -12   5   6        1.85        4.65      4.61 o 
 -11   5   6      208.31      188.58      7.15 o 
 -10   5   6      494.00      471.06     15.65 o 
  -9   5   6        9.06        6.24      2.46 o 
  -8   5   6       71.20       60.48      3.59 o 
  -7   5   6     1281.52     1336.33     20.16 o 
  -6   5   6      244.65      267.07      6.78 o 
  -5   5   6      248.27      196.48      4.75 o 
  -4   5   6      364.59      470.69     10.88 o 
  -3   5   6     1693.99     1844.59     28.82 o 
  -2   5   6        5.88        0.71      1.23 o 
  -1   5   6     2177.52     2097.04     37.37 o 
   0   5   6     1341.20     1487.57     22.69 o 
   1   5   6     3860.96     4127.49     46.85 o 
   2   5   6       13.62       19.89      1.76 o 
   3   5   6      166.45      176.13      4.77 o 
   4   5   6       57.63       66.43      2.85 o 
   5   5   6      134.80      134.20      4.06 o 
   6   5   6        1.66       -1.70      1.82 o 
   7   5   6        0.38        0.49      2.21 o 
   8   5   6      151.82      171.32      8.04 o 
   9   5   6       37.65       40.44      4.06 o 
  10   5   6       25.06       19.61      4.39 o 
  11   5   6       17.72        6.74      7.51 o 
 -13   6   6        8.32        6.31      6.43 o 
 -12   6   6        8.42        9.87      4.23 o 
 -11   6   6       11.32       10.89      3.47 o 
 -10   6   6      316.79      301.50      9.15 o 
  -9   6   6       31.37       33.14      3.31 o 
  -8   6   6       20.16       22.21      2.74 o 
  -7   6   6      623.99      590.67     11.17 o 
  -6   6   6       40.29       28.56      2.79 o 
  -5   6   6     3718.76     4116.17     51.79 o 
  -4   6   6     3878.66     4334.87     51.13 o 
  -3   6   6       63.62       76.75      3.64 o 
  -2   6   6      123.25      191.55      6.87 o 
  -1   6   6      205.27      281.20     12.41 o 
   0   6   6      126.84      156.40      4.48 o 
   1   6   6       24.42       25.00      2.01 o 
   2   6   6      725.87      850.85     11.86 o 
   3   6   6      265.42      265.15      4.88 o 
   4   6   6        9.24       21.28      2.24 o 
   5   6   6      120.40      133.08      5.80 o 
   6   6   6       49.81       36.53      3.07 o 
   7   6   6       39.42       35.84      3.40 o 
   8   6   6       24.81       22.69      3.34 o 
   9   6   6      138.55      151.45      6.33 o 
  10   6   6      167.16      174.38      8.39 o 
  11   6   6       34.11       43.61      9.67 o 
 -13   7   6        7.69       10.28     11.04 o 
 -12   7   6       75.72       68.16      6.70 o 
 -11   7   6      128.62      130.22      6.99 o 
 -10   7   6       91.66       68.34      4.67 o 
  -9   7   6      316.86      301.92      9.62 o 
  -8   7   6      283.38      251.16      6.80 o 
  -7   7   6      140.14      128.77      7.45 o 
  -6   7   6       58.89       39.59      3.02 o 
  -5   7   6      127.58      127.88      4.36 o 
  -4   7   6      553.87      684.27     10.32 o 
  -3   7   6        8.33       17.33      1.70 o 
  -2   7   6       10.33        3.07      0.96 o 
  -1   7   6      675.71      667.84      9.50 o 
   0   7   6     1271.30     1440.57     17.85 o 
   1   7   6       54.20       43.40      2.05 o 
   2   7   6      341.61      342.73      6.85 o 
   3   7   6      645.53      644.85      9.01 o 
   4   7   6      358.03      346.85      6.26 o 
   5   7   6       15.88       15.49      2.22 o 
   6   7   6      352.73      343.48      7.88 o 
   7   7   6      270.32      280.15      7.40 o 
   8   7   6        1.62        1.61      2.66 o 
   9   7   6       64.46       59.56      4.94 o 
  10   7   6       24.22       25.66      4.73 o 
  11   7   6        5.44       10.64      8.07 o 
 -13   8   6        0.18       -6.84      9.37 o 
 -12   8   6       20.58       20.41      5.81 o 
 -11   8   6      158.42      134.54      7.99 o 
 -10   8   6       83.12       91.00      5.75 o 
  -9   8   6        1.28       -2.38      2.38 o 
  -8   8   6        1.07        2.76      2.34 o 
  -7   8   6      977.91      935.70     14.16 o 
  -6   8   6      759.94      663.45     10.88 o 
  -5   8   6      367.35      318.57      8.23 o 
  -4   8   6     1519.88     1548.76     18.29 o 
  -3   8   6     2255.07     2289.81     25.74 o 
  -2   8   6       23.70       62.36      3.44 o 
  -1   8   6     1132.99     1247.92     16.23 o 
   0   8   6       96.72       84.48      2.93 o 
   1   8   6        7.04       20.06      1.67 o 
   2   8   6     2897.77     3013.05     36.07 o 
   3   8   6       74.93       64.60      2.76 o 
   4   8   6      648.60      650.21      9.59 o 
   5   8   6      246.49      224.02      5.64 o 
   6   8   6        2.33        0.70      2.50 o 
   7   8   6       29.83       35.10      3.50 o 
   8   8   6       13.09       14.14      3.10 o 
   9   8   6        7.01        9.27      3.93 o 
  10   8   6      184.29      218.70      9.79 o 
 -12   9   6       30.78       31.21      7.37 o 
 -11   9   6        0.59        6.97      4.32 o 
 -10   9   6      356.70      344.32     19.73 o 
  -9   9   6      200.16      198.24      7.26 o 
  -8   9   6      106.91      114.57      5.64 o 
  -7   9   6       21.12       17.10      2.91 o 
  -6   9   6      120.10      125.26      6.53 o 
  -5   9   6      195.10      214.14      5.90 o 
  -4   9   6      172.69      143.41      3.97 o 
  -3   9   6       15.04       18.57      1.83 o 
  -2   9   6       45.61       62.02      2.86 o 
  -1   9   6      359.57      334.16      6.28 o 
   0   9   6      700.58      743.48     10.72 o 
   1   9   6      139.73      155.17      5.08 o 
   2   9   6      196.86      197.85      5.07 o 
   3   9   6      143.62      127.66      3.76 o 
   4   9   6        0.12        2.31      1.76 o 
   5   9   6       94.18       71.20      3.64 o 
   6   9   6       69.03       66.75      4.06 o 
   7   9   6        0.21       -2.35      2.35 o 
   8   9   6        5.29       -0.12      3.36 o 
   9   9   6       25.55       23.28      4.57 o 
  10   9   6        5.95       10.77      8.10 o 
 -12  10   6        2.46        6.28      8.93 o 
 -11  10   6       94.19       96.69     12.58 o 
 -10  10   6       23.32       22.15      5.43 o 
  -9  10   6       74.53       85.71      5.44 o 
  -8  10   6      366.15      366.43      9.34 o 
  -7  10   6     1405.90     1298.00     20.46 o 
  -6  10   6     2251.68     2140.61     27.56 o 
  -5  10   6        9.50        2.09      2.19 o 
  -4  10   6      758.20      831.30     12.43 o 
  -3  10   6      995.23      933.28     13.48 o 
  -2  10   6     1274.97     1426.22     18.91 o 
  -1  10   6       14.25       17.53      2.08 o 
   0  10   6      873.80      927.04     14.38 o 
   1  10   6      887.77     1045.94     13.43 o 
   2  10   6       90.45       97.86      4.04 o 
   3  10   6       54.91       47.11      3.22 o 
   4  10   6       44.78       35.44      2.90 o 
   5  10   6        0.82       -1.96      1.96 o 
   6  10   6       53.97       48.79      4.01 o 
   7  10   6        0.61       -3.48      3.48 o 
   8  10   6      162.91      182.41      8.16 o 
   9  10   6      438.30      467.48     12.84 o 
  10  10   6       16.71       20.78      8.94 o 
 -12  11   6       17.92        7.20      9.38 o 
 -11  11   6       33.30       41.67      7.02 o 
 -10  11   6       31.97       31.98      6.01 o 
  -9  11   6       94.65       91.79      7.87 o 
  -8  11   6       13.81       12.14      5.64 o 
  -7  11   6      595.32      551.59     13.33 o 
  -6  11   6        0.00        1.94      2.55 o 
  -5  11   6      527.70      518.59      9.74 o 
  -4  11   6      298.24      275.99      9.17 o 
  -3  11   6      378.49      361.12      7.18 o 
  -2  11   6      154.43      218.94      5.72 o 
  -1  11   6       81.35       66.34      6.40 o 
   0  11   6       83.15      106.49      4.38 o 
   1  11   6      127.21      149.46      4.92 o 
   2  11   6        2.67        3.35      2.20 o 
   3  11   6        0.44        2.39      2.19 o 
   4  11   6       39.42       44.86      3.77 o 
   5  11   6      179.34      167.32      7.00 o 
   6  11   6      586.79      590.47     17.30 o 
   7  11   6      210.38      195.00      8.93 o 
   8  11   6       66.60       62.64      5.79 o 
   9  11   6       44.39       48.84      5.60 o 
  10  11   6       69.05       68.25     11.79 o 
 -11  12   6       48.21       40.80     10.82 o 
 -10  12   6      258.15      260.03     20.66 o 
  -9  12   6        3.02        3.04      5.20 o 
  -8  12   6      192.72      172.07      9.95 o 
  -7  12   6        1.52        2.21      4.03 o 
  -6  12   6       87.20       90.05      5.70 o 
  -5  12   6        9.02        5.54      3.60 o 
  -4  12   6       28.41       38.51      2.93 o 
  -3  12   6      240.32      224.69      5.78 o 
  -2  12   6       80.62      103.65      4.09 o 
  -1  12   6       10.55       15.79      2.56 o 
   0  12   6       36.21       33.84      2.92 o 
   1  12   6      518.02      466.94      8.59 o 
   2  12   6      372.13      394.68      8.52 o 
   3  12   6      151.44      149.99      6.46 o 
   4  12   6       29.15       20.39      4.30 o 
   5  12   6       66.44       75.14      7.09 o 
   6  12   6        9.00       13.71      4.25 o 
   7  12   6       34.55       28.68      4.90 o 
   8  12   6       40.42       45.25      5.88 o 
   9  12   6      133.92      112.70     13.85 o 
 -11  13   6       27.32       38.31     11.03 o 
 -10  13   6      215.43      234.75     12.53 o 
  -9  13   6       30.00       31.23      5.93 o 
  -8  13   6        0.02        5.93      4.42 o 
  -7  13   6        0.45        0.36      3.81 o 
  -6  13   6        0.37       -1.36      3.47 o 
  -5  13   6       30.51       25.67      3.89 o 
  -4  13   6      434.26      420.90      8.45 o 
  -3  13   6        0.31        4.51      2.15 o 
  -2  13   6       62.63       55.92      3.28 o 
  -1  13   6      256.11      187.08      5.49 o 
   0  13   6       60.57       69.18      5.99 o 
   1  13   6      226.06      227.76      6.44 o 
   2  13   6        5.62        4.44      2.28 o 
   3  13   6        0.19       -1.05      2.67 o 
   4  13   6      334.86      309.75     14.52 o 
   5  13   6      182.50      157.65      8.22 o 
   6  13   6      378.67      367.90     11.97 o 
   7  13   6      119.49      108.62     10.75 o 
   8  13   6        7.60        8.42      4.69 o 
   9  13   6        3.82        1.83      7.88 o 
 -11  14   6       22.44        6.47      8.73 o 
 -10  14   6        0.15       -3.97      6.17 o 
  -9  14   6      135.50      133.38      9.78 o 
  -8  14   6       59.33       70.98      9.48 o 
  -7  14   6      125.23      126.70      8.75 o 
  -6  14   6      113.75      108.50      7.81 o 
  -5  14   6      142.41      155.18      8.50 o 
  -4  14   6      298.75      293.04      8.25 o 
  -3  14   6        0.19        1.57      2.19 o 
  -2  14   6        0.20        2.34      2.57 o 
  -1  14   6       32.05       16.44      2.99 o 
   0  14   6      733.18      719.71     12.80 o 
   1  14   6        4.11       11.88      2.64 o 
   2  14   6      352.99      376.56      8.78 o 
   3  14   6       99.24       95.66      5.07 o 
   4  14   6        4.88       17.04      4.12 o 
   5  14   6       43.20       38.87      5.19 o 
   6  14   6       18.90       17.17      4.54 o 
   7  14   6       61.77       69.20      6.47 o 
   8  14   6       55.11       47.45      8.68 o 
 -10  15   6       52.39       39.56     10.89 o 
  -9  15   6      111.35       87.61      8.74 o 
  -8  15   6        0.89        5.04      4.83 o 
  -7  15   6      156.99      167.88     10.24 o 
  -6  15   6       46.00       44.86      6.14 o 
  -5  15   6      100.91       96.98      7.84 o 
  -4  15   6      138.77      164.03      6.62 o 
  -3  15   6      117.30      143.71      6.36 o 
  -2  15   6        5.21        4.99      2.99 o 
  -1  15   6        1.38        5.22      2.84 o 
   0  15   6        0.34       -2.34      2.34 o 
   1  15   6       53.09       49.81      3.95 o 
   2  15   6       76.91       67.16      4.91 o 
   3  15   6        0.18        0.05      2.81 o 
   4  15   6      311.01      300.51     10.75 o 
   5  15   6       59.72       40.76      5.38 o 
   6  15   6       29.09       27.98      6.96 o 
   7  15   6       88.22       77.85      7.73 o 
   8  15   6        3.38        6.62      8.21 o 
 -10  16   6       37.32       32.34     10.52 o 
  -9  16   6       53.28       73.43     10.14 o 
  -8  16   6      103.58      103.26      8.97 o 
  -7  16   6      105.78      125.99      9.39 o 
  -6  16   6        7.47        9.03      4.62 o 
  -5  16   6       20.98       21.57      5.23 o 
  -4  16   6       95.38       80.54      6.98 o 
  -3  16   6       19.11       19.88      3.27 o 
  -2  16   6       32.47       24.47      5.47 o 
  -1  16   6      174.09      152.24      6.71 o 
   0  16   6      304.48      375.35      9.49 o 
   1  16   6      438.00      438.11     10.21 o 
   2  16   6        0.36        2.87      2.97 o 
   3  16   6        1.08        0.30      2.97 o 
   4  16   6       23.86       38.59      4.47 o 
   5  16   6       24.17       26.96      6.08 o 
   6  16   6       11.96        6.95      4.95 o 
   7  16   6        9.72       -0.67      7.81 o 
  -9  17   6       30.60       26.15      9.98 o 
  -8  17   6       16.83       23.24      7.58 o 
  -7  17   6       72.98       64.10      8.59 o 
  -6  17   6       96.27      100.63     10.25 o 
  -5  17   6       11.70       13.23      4.86 o 
  -4  17   6      106.94      126.49      8.78 o 
  -3  17   6      133.31      155.60      9.31 o 
  -2  17   6        0.97        0.20      2.84 o 
  -1  17   6        1.96        6.43      3.20 o 
   0  17   6        3.77       -2.62      2.62 o 
   1  17   6      425.21      422.44     10.83 o 
   2  17   6      325.15      355.96     10.91 o 
   3  17   6       18.37       11.07      4.01 o 
   4  17   6       51.43       46.90      5.11 o 
   5  17   6       31.20       35.45      4.90 o 
   6  17   6        8.14        3.62      5.81 o 
   7  17   6        1.15       -1.55      7.69 o 
  -8  18   6       14.01        9.31      8.74 o 
  -7  18   6        3.26        5.48      6.89 o 
  -6  18   6       17.33       16.60      6.86 o 
  -5  18   6        6.89       15.19      5.51 o 
  -4  18   6      107.88      104.19      7.59 o 
  -3  18   6       66.12       61.80      6.79 o 
  -2  18   6      215.39      232.50      9.23 o 
  -1  18   6        7.39        8.18      3.38 o 
   0  18   6      156.51      197.17      8.36 o 
   1  18   6       35.70       34.20      4.75 o 
   2  18   6      102.65      104.06      6.87 o 
   3  18   6       56.89       71.13      6.02 o 
   4  18   6        0.03       -3.61      3.61 o 
   5  18   6       92.39       91.48      8.11 o 
   6  18   6       56.91       51.92     10.36 o 
  -7  19   6        0.13       -7.82      7.82 o 
  -6  19   6      180.91      178.85     16.70 o 
  -5  19   6        3.02       -0.49      7.61 o 
  -4  19   6        3.73       -1.63      7.18 o 
  -3  19   6       17.52       16.87      7.92 o 
  -2  19   6        3.58        5.82      5.98 o 
  -1  19   6      529.13      609.28     23.63 o 
   0  19   6      314.42      302.21     10.51 o 
   1  19   6        7.06       14.32      4.12 o 
   2  19   6       16.52       11.33      4.13 o 
   3  19   6        0.07       -3.74      3.74 o 
   4  19   6       95.30       82.04      6.58 o 
   5  19   6        0.12       -4.77      5.01 o 
  -6  20   6       39.88       35.69     10.49 o 
  -5  20   6       89.70      102.53     13.71 o 
  -4  20   6      103.34      114.75     13.85 o 
  -3  20   6        1.80        6.00      8.76 o 
  -2  20   6       28.97       26.79      6.38 o 
  -1  20   6        0.17        0.84      8.84 o 
   0  20   6       15.21        5.89      4.10 o 
   1  20   6       60.33       59.44      5.84 o 
   2  20   6        1.46        1.08      4.22 o 
   3  20   6        0.11        0.87      4.18 o 
   4  20   6       11.08       -0.79     11.88 o 
  -5  21   6       27.59       29.66     10.17 o 
  -4  21   6        1.15       -0.94      7.86 o 
  -3  21   6        0.69        3.72      5.53 o 
  -2  21   6       10.53        3.55      5.74 o 
  -1  21   6      204.81      191.54     14.39 o 
   0  21   6       44.70       42.50     10.94 o 
   1  21   6       17.79        8.87      5.78 o 
   2  21   6        3.65       -0.55      5.27 o 
   3  21   6        1.29       -7.02      8.29 o 
  -2  22   6       12.78        9.11      6.09 o 
  -1  22   6       10.10        1.94      5.69 o 
   0  22   6       11.31       11.86      5.87 o 
 -14   1   7        2.43       -3.05      6.18 o 
 -13   1   7       16.93       17.76      4.76 o 
 -12   1   7      184.60      200.46      7.84 o 
 -11   1   7       12.01        9.38      3.19 o 
 -10   1   7        0.68        0.44      2.53 o 
  -9   1   7      350.54      357.43      8.85 o 
  -8   1   7      311.34      326.09      9.09 o 
  -7   1   7       92.32      106.54      6.49 o 
  -6   1   7      192.25      197.06      5.86 o 
  -5   1   7     1737.57     1864.10     33.16 o 
  -4   1   7      141.73      170.39      6.87 o 
  -3   1   7      664.81      701.57     17.81 o 
  -2   1   7     2524.15     2633.17     59.50 o 
  -1   1   7       40.08       49.36      4.89 o 
   0   1   7     5378.51     5469.32    112.29 o 
   1   1   7      208.36      216.24      5.04 o 
   2   1   7       59.68      125.82      4.29 o 
   3   1   7      356.27      431.05      7.22 o 
   4   1   7      624.61      638.54     10.06 o 
   5   1   7     2302.60     2244.37     28.34 o 
   6   1   7      825.30      751.97     12.43 o 
   7   1   7      209.89      215.18      7.56 o 
   8   1   7        1.47        2.37      2.94 o 
   9   1   7        0.48       -0.32      3.26 o 
  10   1   7       11.72       18.99      5.98 o 
  11   1   7       84.26       86.65      8.06 o 
 -14   2   7       45.10       30.62      7.86 o 
 -13   2   7        0.00       -3.41      4.17 o 
 -12   2   7        1.76        5.08      3.52 o 
 -11   2   7        0.81        4.05      3.03 o 
 -10   2   7       65.03       58.78      4.11 o 
  -9   2   7       12.73        4.02      2.65 o 
  -8   2   7      168.49      153.19      5.46 o 
  -7   2   7        1.30       -0.61      1.58 o 
  -6   2   7      159.28      201.85      5.95 o 
  -5   2   7      805.99      913.12     15.27 o 
  -4   2   7     2781.82     2989.89     39.34 o 
  -3   2   7      111.43      156.57      6.26 o 
  -2   2   7      968.11     1046.39     41.06 o 
  -1   2   7     4127.16     4391.43     90.38 o 
   0   2   7      412.52      423.78     12.65 o 
   1   2   7      287.38      366.22      7.27 o 
   2   2   7     1057.87     1172.57     19.05 o 
   3   2   7      217.29      193.01      4.54 o 
   4   2   7       23.03       35.08      3.17 o 
   5   2   7      345.11      347.96      7.31 o 
   6   2   7     1099.72     1088.77     16.24 o 
   7   2   7      215.44      195.93      7.39 o 
   8   2   7       26.28       31.73      4.34 o 
   9   2   7        2.39       -2.70      3.20 o 
  10   2   7      105.11      100.50      6.85 o 
  11   2   7       79.93       80.40      7.84 o 
 -13   3   7       14.51       21.68      7.03 o 
 -12   3   7       32.08       25.71      4.09 o 
 -11   3   7        2.19       -0.06      3.41 o 
 -10   3   7       87.00       83.74      4.74 o 
  -9   3   7     1978.96     1834.70     29.44 o 
  -8   3   7      653.69      568.73     11.04 o 
  -7   3   7      281.14      239.80      6.06 o 
  -6   3   7        7.76       14.66      2.20 o 
  -5   3   7      116.22      121.37      4.49 o 
  -4   3   7      401.83      398.89     19.45 o 
  -3   3   7     2419.86     2771.15     36.04 o 
  -2   3   7      471.85      445.36     21.54 o 
  -1   3   7    10440.21    10607.52    214.27 o 
   0   3   7      368.38      414.95      7.54 o 
   1   3   7      614.05      667.03     11.58 o 
   2   3   7     5761.76     6444.81     80.20 o 
   3   3   7     2395.52     2388.08     28.91 o 
   4   3   7       32.27       48.66      3.06 o 
   5   3   7      744.53      841.61     12.95 o 
   6   3   7      178.03      149.51      6.54 o 
   7   3   7       38.57       28.78      3.79 o 
   8   3   7       20.74       23.30      3.89 o 
   9   3   7        2.70       -1.92      3.37 o 
  10   3   7       59.54       59.89      5.72 o 
  11   3   7        0.58       -4.87      4.87 o 
 -13   4   7        1.15        0.85      4.61 o 
 -12   4   7        4.76       -1.18      3.46 o 
 -11   4   7       74.70       61.87      4.68 o 
 -10   4   7       70.59       74.45      5.12 o 
  -9   4   7      158.96      170.04      6.70 o 
  -8   4   7        0.68        2.20      2.16 o 
  -7   4   7      230.50      229.83      6.05 o 
  -6   4   7      635.62      622.73     10.52 o 
  -5   4   7     6152.05     6450.62     91.25 o 
  -4   4   7     4009.37     4477.07     58.27 o 
  -3   4   7      195.79      149.54      5.21 o 
  -2   4   7      171.06      115.78      4.89 o 
  -1   4   7        2.44        1.40      1.07 o 
   0   4   7       12.81       14.93      1.80 o 
   1   4   7       78.11       79.39      3.76 o 
   2   4   7      490.59      492.50      9.34 o 
   3   4   7      827.26      732.15     11.59 o 
   4   4   7       89.87      116.98      4.41 o 
   5   4   7      260.39      252.76      5.42 o 
   6   4   7        0.71        1.35      1.90 o 
   7   4   7        8.76        9.01      3.04 o 
   8   4   7      106.69      105.35      6.37 o 
   9   4   7        0.58        0.09      3.25 o 
  10   4   7       46.25       54.35      5.62 o 
  11   4   7       37.38       31.02      6.11 o 
 -13   5   7        4.08        9.19      5.02 o 
 -12   5   7       21.44       17.13      4.09 o 
 -11   5   7       74.19       76.11      5.16 o 
 -10   5   7        2.98        4.07      2.99 o 
  -9   5   7      191.24      197.42      7.84 o 
  -8   5   7       13.27        4.68      3.14 o 
  -7   5   7        7.10        3.13      1.93 o 
  -6   5   7      163.40      180.98      5.38 o 
  -5   5   7     2522.89     2456.42     45.36 o 
  -4   5   7       35.77       30.35      3.38 o 
  -3   5   7     1966.60     2120.14     36.79 o 
  -2   5   7     2189.82     2352.87     39.58 o 
  -1   5   7      590.28      584.59     41.81 o 
   0   5   7      281.02      387.20     18.93 o 
   1   5   7      921.62     1000.10     14.49 o 
   2   5   7      936.68      939.28     12.79 o 
   3   5   7      903.46      924.43     14.05 o 
   4   5   7     2124.90     2215.82     25.23 o 
   5   5   7      984.73      992.90     13.29 o 
   6   5   7        2.02        2.97      1.96 o 
   7   5   7        8.31       12.39      2.76 o 
   8   5   7      430.72      456.45     11.97 o 
   9   5   7       13.81        5.94      3.58 o 
  10   5   7        0.02       -2.69      3.77 o 
  11   5   7        1.62        4.44      7.73 o 
 -13   6   7      102.90      101.10     10.46 o 
 -12   6   7      192.28      191.16      9.65 o 
 -11   6   7        0.11        3.20      3.14 o 
 -10   6   7      101.65      118.08      8.03 o 
  -9   6   7      360.10      354.02      9.17 o 
  -8   6   7      350.87      310.30      7.97 o 
  -7   6   7      514.25      478.47      9.62 o 
  -6   6   7      365.04      386.29      7.66 o 
  -5   6   7      158.79      148.70      4.95 o 
  -4   6   7      141.63      104.37      4.30 o 
  -3   6   7      453.80      568.90     13.59 o 
  -2   6   7    18394.16    20839.49    405.95 o 
  -1   6   7       52.03       44.36      7.28 o 
   0   6   7     1299.00     1392.27     19.10 o 
   1   6   7     2655.89     2591.15     30.45 o 
   2   6   7      280.63      348.45      6.35 o 
   3   6   7      243.73      261.27      5.71 o 
   4   6   7      161.11      128.05      3.72 o 
   5   6   7       11.82       11.62      1.95 o 
   6   6   7        1.08        0.05      1.96 o 
   7   6   7        1.28       -2.24      2.24 o 
   8   6   7        0.02       -2.97      2.97 o 
   9   6   7       53.27       59.57      6.46 o 
  10   6   7        0.33        3.26      4.48 o 
  11   6   7       60.42       79.27     11.93 o 
 -13   7   7       33.45       43.90      8.60 o 
 -12   7   7       66.44       78.25      7.03 o 
 -11   7   7       73.17       84.44      5.95 o 
 -10   7   7      327.65      329.93      9.55 o 
  -9   7   7       58.13       55.31      4.46 o 
  -8   7   7      151.37      139.05      6.46 o 
  -7   7   7      442.55      429.64      9.18 o 
  -6   7   7      864.73      908.90     13.40 o 
  -5   7   7        1.59        1.31      1.21 o 
  -4   7   7     1085.11     1110.78     15.17 o 
  -3   7   7        1.11       -0.56      1.90 o 
  -2   7   7      663.74      788.29     12.56 o 
  -1   7   7     1796.95     1940.46     26.36 o 
   0   7   7       71.87       44.91      2.97 o 
   1   7   7        4.26        4.80      1.16 o 
   2   7   7        0.71       -1.02      1.33 o 
   3   7   7       74.19       72.92      3.45 o 
   4   7   7        3.60        3.36      1.53 o 
   5   7   7      966.88      908.81     13.45 o 
   6   7   7      359.06      338.49      7.80 o 
   7   7   7       36.05       42.56      3.63 o 
   8   7   7        9.46        8.56      3.68 o 
   9   7   7       13.90       11.70      4.20 o 
  10   7   7       77.88       91.25      7.31 o 
 -13   8   7       58.48       64.73     11.35 o 
 -12   8   7        9.42       10.82      5.28 o 
 -11   8   7        2.81       -0.22      3.84 o 
 -10   8   7      102.25      105.47      6.04 o 
  -9   8   7      175.24      198.44      8.73 o 
  -8   8   7        3.47        5.85      3.02 o 
  -7   8   7       11.55       12.61      3.04 o 
  -6   8   7      200.14      182.67      5.22 o 
  -5   8   7      772.18      781.62     13.39 o 
  -4   8   7      546.29      572.89      9.19 o 
  -3   8   7     5280.05     5584.74     71.75 o 
  -2   8   7      483.54      658.25     11.31 o 
  -1   8   7     4586.49     4724.77     58.45 o 
   0   8   7      340.64      328.68      5.73 o 
   1   8   7       71.88      104.08      3.62 o 
   2   8   7      280.37      272.96      5.85 o 
   3   8   7      267.86      294.08      6.43 o 
   4   8   7       44.61       49.71      3.31 o 
   5   8   7      338.71      320.12      7.42 o 
   6   8   7        1.88       -0.58      2.06 o 
   7   8   7      271.10      274.86      9.04 o 
   8   8   7      166.87      180.53     12.35 o 
   9   8   7       26.16       26.61      4.68 o 
  10   8   7       15.70        6.00      5.24 o 
 -12   9   7      117.13      111.40      8.84 o 
 -11   9   7      103.94       99.17      8.07 o 
 -10   9   7       23.85       20.35      4.00 o 
  -9   9   7        4.88        8.70      3.56 o 
  -8   9   7       26.34       28.33      4.10 o 
  -7   9   7      395.35      380.80     10.23 o 
  -6   9   7      390.37      389.88      8.89 o 
  -5   9   7      799.82      812.93     14.22 o 
  -4   9   7       59.07       51.65      3.39 o 
  -3   9   7       99.51      131.52      4.73 o 
  -2   9   7      449.98      452.04      7.51 o 
  -1   9   7       79.49       87.45      3.49 o 
   0   9   7      199.85      228.33      5.38 o 
   1   9   7      501.68      564.66      8.23 o 
   2   9   7     2637.90     2695.51     32.96 o 
   3   9   7       82.59       86.31      3.96 o 
   4   9   7       17.22       12.61      2.58 o 
   5   9   7      957.73      941.78     16.33 o 
   6   9   7      220.36      212.22      7.75 o 
   7   9   7       41.81       36.80      5.00 o 
   8   9   7        0.12       -3.35      3.35 o 
   9   9   7       40.08       46.57      6.24 o 
  10   9   7        1.69        1.39      7.45 o 
 -12  10   7       30.49       32.38      8.23 o 
 -11  10   7        0.02       -4.13      4.13 o 
 -10  10   7       23.59       28.29      4.76 o 
  -9  10   7       72.43       68.94      5.84 o 
  -8  10   7       41.47       42.91      4.67 o 
  -7  10   7       12.55       10.44      3.20 o 
  -6  10   7      411.14      458.20     10.04 o 
  -5  10   7      325.13      337.48     10.17 o 
  -4  10   7       66.23       83.23      4.42 o 
  -3  10   7        4.24        6.10      1.56 o 
  -2  10   7      233.92      247.44      6.44 o 
  -1  10   7      681.24      685.00     11.26 o 
   0  10   7      692.18      712.02     11.75 o 
   1  10   7      712.59      739.26     11.16 o 
   2  10   7       63.01       66.67      3.06 o 
   3  10   7      591.68      606.73     10.54 o 
   4  10   7      356.71      376.59      8.93 o 
   5  10   7      290.79      268.49      7.70 o 
   6  10   7       15.67       10.96      3.49 o 
   7  10   7        0.30       -2.04      3.86 o 
   8  10   7       38.64       43.41      5.12 o 
   9  10   7      240.75      257.13     10.10 o 
  10  10   7      215.53      225.92     17.41 o 
 -12  11   7        1.40        5.09      9.07 o 
 -11  11   7      158.16      170.66     11.16 o 
 -10  11   7       45.78       44.06     10.82 o 
  -9  11   7      188.22      186.83     10.13 o 
  -8  11   7       71.13       81.22      7.07 o 
  -7  11   7        5.34        3.58      3.07 o 
  -6  11   7      494.80      426.74      9.93 o 
  -5  11   7      449.15      408.80     10.45 o 
  -4  11   7       12.48       15.93      2.80 o 
  -3  11   7       44.21       48.01      3.36 o 
  -2  11   7     2471.39     2581.96     30.10 o 
  -1  11   7      155.54      180.42      5.22 o 
   0  11   7     1088.68     1046.94     17.82 o 
   1  11   7        3.57        2.82      1.80 o 
   2  11   7        2.02       -1.69      1.74 o 
   3  11   7      933.60      947.50     17.76 o 
   4  11   7     1614.37     1610.07     27.12 o 
   5  11   7        0.91        0.04      3.16 o 
   6  11   7      411.12      434.98     11.61 o 
   7  11   7        3.31       -0.99      3.68 o 
   8  11   7       43.44       40.00      8.66 o 
   9  11   7       54.71       51.91     10.13 o 
 -12  12   7       29.00       35.60     10.48 o 
 -11  12   7       98.73       95.73     10.60 o 
 -10  12   7       34.48       25.32      5.93 o 
  -9  12   7      158.31      155.89     17.20 o 
  -8  12   7       79.73       75.51      6.04 o 
  -7  12   7       39.42       52.32      5.03 o 
  -6  12   7        0.43        0.65      2.62 o 
  -5  12   7      359.87      344.94      9.82 o 
  -4  12   7       45.28       43.71      3.84 o 
  -3  12   7     1369.91     1378.57     19.12 o 
  -2  12   7       28.33       29.75      2.49 o 
  -1  12   7      790.74      806.84     13.45 o 
   0  12   7      108.06       99.76      4.46 o 
   1  12   7       65.32       60.33      3.42 o 
   2  12   7      110.33      108.34      4.83 o 
   3  12   7        2.55        5.44      2.88 o 
   4  12   7      573.45      562.04     17.49 o 
   5  12   7        0.30       -2.67      3.29 o 
   6  12   7       19.39       21.41      4.73 o 
   7  12   7      125.75      127.25      8.14 o 
   8  12   7       48.11       51.32      8.32 o 
   9  12   7       32.84       31.71      9.99 o 
 -11  13   7        0.75       -2.97      6.29 o 
 -10  13   7       83.09       74.16      8.10 o 
  -9  13   7      102.38      108.57      8.71 o 
  -8  13   7        2.21        1.39      4.72 o 
  -7  13   7        0.49       -1.33      3.89 o 
  -6  13   7       87.10       82.53      5.35 o 
  -5  13   7      545.15      501.49     16.38 o 
  -4  13   7      409.11      401.85     17.69 o 
  -3  13   7     1159.44     1116.08     16.44 o 
  -2  13   7     2938.30     2889.47     33.92 o 
  -1  13   7      200.13      209.83      5.81 o 
   0  13   7       33.85       35.23      3.18 o 
   1  13   7        4.75        5.60      2.32 o 
   2  13   7        9.48        9.28      2.57 o 
   3  13   7       80.04       71.03      6.36 o 
   4  13   7      184.89      179.91      7.56 o 
   5  13   7      119.82       97.23      6.97 o 
   6  13   7      204.89      195.86     13.77 o 
   7  13   7      185.73      181.07      9.39 o 
   8  13   7      181.75      177.73      9.48 o 
   9  13   7        8.03        8.12      8.75 o 
 -11  14   7       19.50       13.57      9.02 o 
 -10  14   7       59.96       49.15      7.29 o 
  -9  14   7       72.43       88.86     13.43 o 
  -8  14   7       27.35       16.11      7.17 o 
  -7  14   7      189.70      188.67     10.17 o 
  -6  14   7      489.31      523.11     15.58 o 
  -5  14   7       11.57       19.55      4.48 o 
  -4  14   7       29.36       27.80      4.92 o 
  -3  14   7      689.17      697.55     18.53 o 
  -2  14   7       27.77       16.79      2.58 o 
  -1  14   7      173.41      180.39      6.20 o 
   0  14   7        3.86        3.16      2.29 o 
   1  14   7        0.66        1.33      2.31 o 
   2  14   7      507.01      513.01     10.54 o 
   3  14   7      631.51      598.10     11.89 o 
   4  14   7      198.67      187.35      8.76 o 
   5  14   7        0.00        7.33      3.98 o 
   6  14   7      356.48      376.84     12.66 o 
   7  14   7        0.04       -3.97      3.97 o 
   8  14   7        6.82       18.88      5.69 o 
 -10  15   7      300.69      334.76     16.58 o 
  -9  15   7       97.85       91.66     12.99 o 
  -8  15   7        7.92        5.65      4.95 o 
  -7  15   7        0.08        0.48      4.46 o 
  -6  15   7       77.88      104.79      8.15 o 
  -5  15   7       99.67      111.78      8.07 o 
  -4  15   7      173.64      168.37      9.15 o 
  -3  15   7        2.38        4.48      2.50 o 
  -2  15   7       25.65       19.10      3.28 o 
  -1  15   7      515.57      503.70     11.54 o 
   0  15   7       30.65       41.85      3.66 o 
   1  15   7        1.66        0.11      2.43 o 
   2  15   7      303.10      306.20      8.08 o 
   3  15   7        6.84        0.02      2.85 o 
   4  15   7       27.35       27.47      4.00 o 
   5  15   7        1.76       -3.05      3.92 o 
   6  15   7       36.16       42.61      5.89 o 
   7  15   7        3.40       -5.28      5.28 o 
   8  15   7        0.01        9.69      8.51 o 
 -10  16   7       25.13       14.05      9.59 o 
  -9  16   7       26.89       20.24      7.22 o 
  -8  16   7       53.80       52.28      7.70 o 
  -7  16   7       97.54       99.44      8.58 o 
  -6  16   7        0.08        0.71      4.31 o 
  -5  16   7      450.03      466.20     15.01 o 
  -4  16   7      154.35      152.76      9.44 o 
  -3  16   7       30.29       20.54      5.78 o 
  -2  16   7      320.97      331.83      9.64 o 
  -1  16   7      156.78      164.43      6.81 o 
   0  16   7        0.26       -0.39      2.47 o 
   1  16   7        2.52       -2.30      2.50 o 
   2  16   7      190.90      189.40      9.07 o 
   3  16   7      134.16      131.40      6.53 o 
   4  16   7        0.14        2.22      4.55 o 
   5  16   7        5.82        3.10      3.50 o 
   6  16   7       35.73       36.47      5.08 o 
   7  16   7        7.66        2.57     11.08 o 
  -9  17   7        0.05       -0.22      8.52 o 
  -8  17   7      309.89      340.39     14.57 o 
  -7  17   7        9.97        9.43      8.34 o 
  -6  17   7      117.96      118.07      9.14 o 
  -5  17   7      125.34      135.93     14.96 o 
  -4  17   7       60.75       44.80      7.12 o 
  -3  17   7       57.78       60.30      6.47 o 
  -2  17   7      119.14      116.26      8.18 o 
  -1  17   7      123.24      131.18      5.93 o 
   0  17   7       53.52       59.35      4.43 o 
   1  17   7      865.69      881.21     18.52 o 
   2  17   7       44.95       55.16      4.79 o 
   3  17   7       26.63       24.08      8.60 o 
   4  17   7        4.38       -1.01      3.44 o 
   5  17   7      150.89      159.14     21.90 o 
   6  17   7       13.00       17.70      4.49 o 
  -8  18   7       75.77       98.12     13.77 o 
  -7  18   7        8.78       -2.62      6.67 o 
  -6  18   7      132.33      129.74      9.89 o 
  -5  18   7        3.21        7.20      5.09 o 
  -4  18   7        1.31       -0.70      3.90 o 
  -3  18   7       85.32       82.76      7.54 o 
  -2  18   7       39.78       29.73      6.93 o 
  -1  18   7       30.08       29.60      4.62 o 
   0  18   7       46.32       50.87      4.68 o 
   1  18   7       77.17       98.04      6.49 o 
   2  18   7      524.30      536.22     27.42 o 
   3  18   7      323.41      310.51     10.47 o 
   4  18   7       16.23       17.18      4.55 o 
   5  18   7       22.59       17.06      4.64 o 
   6  18   7       18.00       10.97      8.97 o 
  -7  19   7       61.40       54.14     11.33 o 
  -6  19   7        2.34        0.34      7.90 o 
  -5  19   7       29.70       29.70      9.44 o 
  -4  19   7       31.33       21.59      8.50 o 
  -3  19   7       63.93       70.14      8.65 o 
  -2  19   7       71.71       66.46      7.77 o 
  -1  19   7      128.10      136.83     10.09 o 
   0  19   7       12.00        8.75      5.51 o 
   1  19   7        0.11       -3.49      3.49 o 
   2  19   7      105.77      104.79      6.90 o 
   3  19   7        4.63        0.42      5.33 o 
   4  19   7       16.27       10.82      6.57 o 
   5  19   7      121.64      135.56     16.02 o 
  -6  20   7        0.70       -6.95      6.95 o 
  -5  20   7       57.85       60.59     11.54 o 
  -4  20   7        0.07       11.84      8.01 o 
  -3  20   7       80.41      104.67     13.17 o 
  -2  20   7       31.38       47.09      7.24 o 
  -1  20   7       22.59       13.48      5.69 o 
   0  20   7       22.11        7.06      7.45 o 
   1  20   7       54.71       40.70      6.90 o 
   2  20   7        9.04        8.62      5.82 o 
   3  20   7       24.94       33.68      6.78 o 
   4  20   7       17.65       13.12      6.07 o 
  -5  21   7       34.26       42.23     10.76 o 
  -4  21   7      122.76      142.09     15.45 o 
  -3  21   7        1.01       -5.63      5.63 o 
  -2  21   7       94.86       94.38      9.53 o 
  -1  21   7        3.15       -0.82      5.62 o 
   0  21   7       28.92       26.51      6.66 o 
   1  21   7       95.43       92.46      9.17 o 
   2  21   7       32.33       37.99      7.22 o 
  -2  22   7       63.03       71.87     12.98 o 
  -1  22   7        5.62       -0.57      5.77 o 
 -14   0   8       17.39       13.46      9.99 o 
 -13   0   8        2.99        0.81      5.44 o 
 -12   0   8      152.75      149.40     10.75 o 
 -11   0   8       12.72        6.46      4.24 o 
 -10   0   8      634.14      672.41     36.71 o 
  -9   0   8       38.95       47.18     15.98 o 
  -8   0   8      299.83      274.12     16.63 o 
  -7   0   8       10.29        9.88      3.22 o 
  -6   0   8     2337.37     2296.90     73.90 o 
  -5   0   8       86.01       84.45      4.91 o 
  -4   0   8     1917.78     1956.73     34.57 o 
  -3   0   8     2878.78     2933.98    143.42 o 
  -2   0   8       63.81       83.27      6.94 o 
  -1   0   8    30128.64    32997.85    939.17 o 
   0   0   8     1132.66     1007.15     22.07 o 
   1   0   8        4.55        9.83      2.31 o 
   2   0   8      884.39      978.37     31.13 o 
   3   0   8     3724.08     3945.41     64.81 o 
   4   0   8     1322.89     1360.58     25.77 o 
   5   0   8     2950.99     3034.28     52.58 o 
   6   0   8     2151.84     2114.37     40.54 o 
   7   0   8     1591.25     1562.38     38.37 o 
   8   0   8       13.51       14.68      5.37 o 
   9   0   8       84.78      110.35      9.88 o 
  10   0   8      173.26      224.24     13.34 o 
  11   0   8      413.57      441.87     22.37 o 
 -14   1   8       69.33       56.16      8.95 o 
 -13   1   8       20.52       10.33      4.13 o 
 -12   1   8       77.09       69.69      5.17 o 
 -11   1   8      119.95      117.70      6.55 o 
 -10   1   8      778.76      748.71     16.84 o 
  -9   1   8     2074.38     2093.12     34.81 o 
  -8   1   8      737.65      710.69     14.72 o 
  -7   1   8       57.07       87.57      4.65 o 
  -6   1   8       27.43       48.96      7.71 o 
  -5   1   8       66.39       34.75      2.33 o 
  -4   1   8      226.83      243.89      4.88 o 
  -2   1   8      235.09      359.25     17.79 o 
  -1   1   8      228.83      234.88      7.76 o 
   0   1   8      233.07      171.55      4.12 o 
   1   1   8      918.87      991.64     16.59 o 
   2   1   8     9276.68    10399.38    144.99 o 
   3   1   8     6436.24     6939.78     78.57 o 
   4   1   8        2.79        3.96      1.80 o 
   5   1   8        1.40        6.40      3.96 o 
   6   1   8      130.47      134.98      5.45 o 
   7   1   8       37.26       41.62      4.50 o 
   8   1   8       99.27      104.60      6.46 o 
   9   1   8       43.39       40.37      4.95 o 
  10   1   8        6.88        2.83      4.10 o 
  11   1   8       41.22       40.65      7.11 o 
 -14   2   8       51.13       48.67      8.91 o 
 -13   2   8       47.04       59.55      5.54 o 
 -12   2   8       48.67       57.87      5.27 o 
 -11   2   8      307.97      315.18     12.88 o 
 -10   2   8      525.57      546.41     17.22 o 
  -9   2   8       93.15       79.62      5.65 o 
  -8   2   8        7.36       12.09      2.96 o 
  -7   2   8        0.45       -0.95      1.86 o 
  -6   2   8      118.48      117.76      9.17 o 
  -5   2   8      146.34      164.04     10.56 o 
  -4   2   8      577.28      696.52     10.67 o 
  -3   2   8     1554.13     1667.46     23.43 o 
  -2   2   8     3728.48     3512.66     72.24 o 
  -1   2   8     1323.50     1387.61     24.16 o 
   0   2   8      788.82      770.34     14.67 o 
   1   2   8        9.56       16.00      1.82 o 
   2   2   8      100.30       77.26      3.90 o 
   3   2   8     1097.73     1162.22     15.57 o 
   4   2   8        0.00        2.85      1.72 o 
   5   2   8     1105.55     1120.22     16.22 o 
   6   2   8       16.44       22.35      2.90 o 
   7   2   8       76.57       63.66      5.69 o 
   8   2   8      584.95      603.15     14.54 o 
   9   2   8       20.91       26.75      4.36 o 
  10   2   8       33.08       36.29      5.19 o 
  11   2   8       22.39       16.22      6.02 o 
 -14   3   8       25.61       34.89      8.17 o 
 -13   3   8       64.42       70.84      5.78 o 
 -12   3   8        0.39       -3.14      3.14 o 
 -11   3   8        0.01        0.58      3.14 o 
 -10   3   8      877.02      866.54     16.13 o 
  -9   3   8      556.34      556.98     25.18 o 
  -8   3   8      537.02      546.81     12.60 o 
  -7   3   8       24.36       28.79      3.05 o 
  -6   3   8        0.04        0.22      2.34 o 
  -5   3   8      129.01      145.99      9.46 o 
  -4   3   8     1153.84     1253.10     19.25 o 
  -3   3   8     4046.86     4344.11     63.53 o 
  -2   3   8      391.69      503.32     11.93 o 
  -1   3   8       26.95       28.72      1.69 o 
   0   3   8      665.18      777.73     12.76 o 
   1   3   8      724.99      780.72     13.37 o 
   2   3   8      968.51     1078.50     15.83 o 
   3   3   8      337.35      447.00      7.66 o 
   4   3   8      728.46      660.20     12.32 o 
   5   3   8      363.36      312.75      7.05 o 
   6   3   8       14.68       11.48      2.78 o 
   7   3   8      212.76      201.42      7.61 o 
   8   3   8       36.03       41.40      4.70 o 
   9   3   8       28.56       25.85      4.37 o 
  10   3   8       85.43      102.69      7.14 o 
  11   3   8        1.25        0.15      9.42 o 
 -13   4   8        2.52        1.94      5.07 o 
 -12   4   8       17.00       15.33      5.11 o 
 -11   4   8      218.09      236.26      8.35 o 
 -10   4   8       14.78       20.68      3.49 o 
  -9   4   8      127.70      161.82      6.34 o 
  -8   4   8      160.58      132.97      7.04 o 
  -7   4   8       63.45       54.35      3.87 o 
  -6   4   8      120.86       97.85      6.26 o 
  -5   4   8     1562.00     1638.57     31.19 o 
  -4   4   8     5766.51     6185.18     90.12 o 
  -3   4   8     2153.59     2499.39     34.44 o 
  -2   4   8     4899.38     5240.50     87.71 o 
  -1   4   8      144.22      146.85      3.71 o 
   0   4   8     1757.63     1853.36     58.05 o 
   1   4   8     1916.95     1937.97     29.39 o 
   2   4   8     1557.41     1565.54     21.85 o 
   3   4   8       41.48       67.33      3.28 o 
   4   4   8      971.18     1001.99     14.48 o 
   5   4   8      330.01      293.97      7.56 o 
   6   4   8      208.23      221.55      6.88 o 
   7   4   8       42.41       33.98      4.51 o 
   8   4   8        4.31       -1.82      3.13 o 
   9   4   8       12.33        9.14      3.83 o 
  10   4   8        6.29        4.55      4.56 o 
 -13   5   8      173.41      180.73     14.67 o 
 -12   5   8      214.71      186.55     11.35 o 
 -11   5   8      469.68      487.39     12.07 o 
 -10   5   8        6.06        9.00      3.16 o 
  -9   5   8      137.87      122.05      5.79 o 
  -8   5   8      181.63      170.90      5.87 o 
  -7   5   8       91.57      105.40      4.46 o 
  -6   5   8      821.51      747.46     26.51 o 
  -5   5   8      463.99      533.62     13.47 o 
  -4   5   8      937.15     1064.16     17.04 o 
  -3   5   8     5572.77     6359.45     91.31 o 
  -2   5   8       38.58       80.89      9.49 o 
  -1   5   8      745.35      840.30     18.85 o 
   0   5   8       15.80       13.12      4.57 o 
   1   5   8       62.28       71.46      3.20 o 
   2   5   8       14.02       10.03      1.39 o 
   3   5   8      304.48      298.83      6.55 o 
   4   5   8     1213.08     1182.76     16.63 o 
   5   5   8      929.35      917.94     15.19 o 
   6   5   8      289.96      284.66      7.81 o 
   7   5   8      246.53      226.58     10.86 o 
   8   5   8       18.19       17.75      3.99 o 
   9   5   8       15.88       14.16      4.66 o 
  10   5   8       28.26       11.97      5.51 o 
 -13   6   8      374.13      410.36     17.87 o 
 -12   6   8       12.46       10.37      4.25 o 
 -11   6   8       15.21        9.10      3.73 o 
 -10   6   8      128.94      116.12      6.87 o 
  -9   6   8     1843.73     1756.85     26.70 o 
  -8   6   8      640.17      564.84     11.28 o 
  -7   6   8       13.97        5.88      2.11 o 
  -6   6   8      362.78      359.48      7.27 o 
  -4   6   8     1558.71     1898.20     29.28 o 
  -3   6   8     2147.44     2410.75     42.04 o 
  -2   6   8     1177.06     1174.92     28.23 o 
  -1   6   8      192.19      239.90     10.78 o 
   0   6   8      938.48      952.32     13.87 o 
   1   6   8       92.61       92.85      5.90 o 
   2   6   8        0.81       -0.10      1.11 o 
   3   6   8        4.92        0.82      1.54 o 
   4   6   8       75.99       88.54      4.03 o 
   5   6   8        8.29        4.15      2.19 o 
   6   6   8       52.52       45.95      3.94 o 
   7   6   8      235.76      227.50      8.23 o 
   8   6   8        2.51       -0.30      3.25 o 
   9   6   8        5.01        9.43      3.98 o 
  10   6   8       75.41       71.78     12.12 o 
 -13   7   8        0.18        1.62      5.50 o 
 -12   7   8      437.66      442.21     13.34 o 
 -11   7   8      719.23      712.73     17.07 o 
 -10   7   8      280.43      274.44     16.26 o 
  -9   7   8      105.75       84.26      6.67 o 
  -8   7   8      145.82      112.31      5.34 o 
  -7   7   8       89.18       97.36      4.63 o 
  -6   7   8     2314.27     2303.98     28.80 o 
  -5   7   8      182.63      164.95      8.90 o 
  -4   7   8       40.09       27.72      2.54 o 
  -3   7   8      744.16      780.30     28.35 o 
  -2   7   8     8500.21     9087.08    181.16 o 
  -1   7   8      517.84      743.55     13.03 o 
   0   7   8       77.65       77.11      3.26 o 
   1   7   8       25.66       24.86      1.72 o 
   2   7   8      395.26      400.54      6.43 o 
   3   7   8      848.03      832.10     12.57 o 
   4   7   8      224.65      271.10      6.49 o 
   5   7   8      189.58      210.13     10.06 o 
   6   7   8       80.69       75.04      4.80 o 
   7   7   8       68.15       72.14      9.21 o 
   8   7   8       21.25       15.87      3.93 o 
   9   7   8       61.41       57.67      5.80 o 
  10   7   8        0.52        0.22      5.08 o 
 -13   8   8       54.85       45.73     10.42 o 
 -12   8   8      124.30      123.63      8.20 o 
 -11   8   8       66.70       67.76      6.39 o 
 -10   8   8       78.67       83.02      7.45 o 
  -9   8   8      241.13      222.23     10.23 o 
  -8   8   8      723.94      682.80     20.64 o 
  -7   8   8     2408.15     2409.49     37.60 o 
  -6   8   8     1003.54      873.36     14.55 o 
  -5   8   8      827.07      905.57     14.97 o 
  -4   8   8       42.38       51.02      3.97 o 
  -3   8   8      241.16      347.37      8.49 o 
  -2   8   8     3325.76     3519.64     50.55 o 
  -1   8   8      205.73      268.68      6.77 o 
   0   8   8     1193.81     1204.05     15.43 o 
   1   8   8     1007.36     1126.13     13.75 o 
   2   8   8       11.36        9.76      1.57 o 
   3   8   8      560.24      623.22     10.37 o 
   4   8   8      127.08      108.75      4.62 o 
   5   8   8       98.32       91.56      5.00 o 
   6   8   8      616.06      595.05     13.60 o 
   7   8   8       24.43       27.59      4.18 o 
   8   8   8        3.72        1.97      4.14 o 
   9   8   8      191.31      200.53      8.92 o 
  10   8   8        7.35        1.07      5.07 o 
 -13   9   8       21.98       14.17      6.29 o 
 -12   9   8       83.67       82.20      8.06 o 
 -11   9   8       23.91       20.69      5.80 o 
 -10   9   8        3.82        7.53      5.22 o 
  -9   9   8        0.04       -3.09      3.09 o 
  -8   9   8       33.36       38.05      4.81 o 
  -7   9   8        0.39       -1.02      2.59 o 
  -6   9   8      266.86      243.74      6.87 o 
  -5   9   8     3850.81     3709.41     49.83 o 
  -4   9   8      668.06      598.30     11.22 o 
  -3   9   8       51.32       62.99      3.69 o 
  -2   9   8      247.65      213.76      5.46 o 
  -1   9   8      100.06      163.05      5.49 o 
   0   9   8       80.29       66.57      3.07 o 
   1   9   8       82.92       54.34      2.52 o 
   2   9   8      152.33      165.06      4.25 o 
   3   9   8        5.58        6.15      2.04 o 
   4   9   8      111.43      138.63      5.61 o 
   5   9   8      177.33      185.53      7.79 o 
   6   9   8      270.32      279.51     11.47 o 
   7   9   8        0.82        0.49      6.02 o 
   8   9   8        1.53       -3.40      3.40 o 
   9   9   8        0.89       -3.67      3.67 o 
  10   9   8        8.75        6.85      5.41 o 
 -12  10   8       63.86       56.57      7.45 o 
 -11  10   8        3.57        4.56      4.99 o 
 -10  10   8      116.66      121.08      7.77 o 
  -9  10   8      216.44      228.83      9.14 o 
  -8  10   8      310.09      317.72     11.04 o 
  -7  10   8      131.72      129.35      6.91 o 
  -6  10   8      224.64      217.22      6.79 o 
  -5  10   8      915.35      905.76     18.03 o 
  -4  10   8     1080.57     1106.73     17.93 o 
  -3  10   8     4007.57     3954.78     52.85 o 
  -2  10   8      145.94      180.31      5.30 o 
  -1  10   8      101.24      108.49      3.74 o 
   0  10   8        0.12        2.15      1.81 o 
   1  10   8      631.41      608.12      9.68 o 
   2  10   8        0.88       -0.75      1.61 o 
   3  10   8      565.47      516.62     10.55 o 
   4  10   8      164.46      140.97      5.76 o 
   5  10   8       17.51       21.61      3.33 o 
   6  10   8        1.21       -0.99      3.20 o 
   7  10   8      289.84      299.74      9.90 o 
   8  10   8      562.30      586.87     15.86 o 
   9  10   8        2.62        1.81      5.05 o 
 -12  11   8       18.75       14.96      7.68 o 
 -11  11   8       30.91       31.60      9.60 o 
 -10  11   8        0.00       -1.31      4.72 o 
  -9  11   8       63.64       61.67      6.24 o 
  -8  11   8       30.09       39.64      5.03 o 
  -7  11   8      146.89      138.17      6.39 o 
  -6  11   8       21.85       31.47      3.48 o 
  -5  11   8      180.70      165.17      6.86 o 
  -4  11   8     2403.18     2369.53     34.01 o 
  -3  11   8      345.64      399.16     12.22 o 
  -2  11   8      295.29      298.61     13.86 o 
  -1  11   8     3215.15     3182.15     41.41 o 
   0  11   8     1176.06     1193.80     17.90 o 
   1  11   8      486.82      518.24      8.94 o 
   2  11   8       50.97       52.70      3.20 o 
   3  11   8       92.67       93.04      4.55 o 
   4  11   8       11.09       11.20      3.35 o 
   5  11   8      646.33      672.36     14.91 o 
   6  11   8      121.68      119.38      7.70 o 
   7  11   8       48.65       52.12      7.22 o 
   8  11   8       29.37       39.37      5.74 o 
   9  11   8       93.63       92.27      8.42 o 
 -12  12   8        0.77        1.68      7.18 o 
 -11  12   8       12.09       14.00     10.04 o 
 -10  12   8        0.27       -0.66      4.87 o 
  -9  12   8       55.82       65.74      6.97 o 
  -8  12   8      153.91      151.38     13.19 o 
  -7  12   8       16.99        9.21      3.23 o 
  -6  12   8       80.96       83.59      5.16 o 
  -5  12   8      151.90      150.42      6.33 o 
  -4  12   8      579.46      557.45     11.67 o 
  -3  12   8     2333.93     2201.19     32.09 o 
  -2  12   8      500.02      521.77     10.23 o 
  -1  12   8        2.23        4.78      1.97 o 
   0  12   8      906.52      931.98     15.04 o 
   1  12   8       46.33       53.26      3.26 o 
   2  12   8      585.16      567.63     10.79 o 
   3  12   8       82.96       90.07      4.69 o 
   4  12   8       59.13       75.64      5.40 o 
   5  12   8       57.28       61.70      6.12 o 
   6  12   8        0.01       -3.54      3.54 o 
   7  12   8       29.85       36.55      5.48 o 
   8  12   8       10.99       12.06      5.92 o 
   9  12   8       94.23      105.86      9.00 o 
 -11  13   8        2.74        1.18     14.97 o 
 -10  13   8        0.27       -4.78      4.78 o 
  -9  13   8       80.16       85.90      8.09 o 
  -8  13   8       85.54       90.64      8.93 o 
  -7  13   8      112.71      130.19      6.81 o 
  -6  13   8       12.80       13.08      3.29 o 
  -5  13   8       12.54       15.34      4.07 o 
  -4  13   8       58.32       70.84      4.78 o 
  -3  13   8      239.07      228.03      7.35 o 
  -2  13   8      159.26      155.20      6.29 o 
  -1  13   8      752.78      693.83     11.59 o 
   0  13   8      234.90      227.71      6.44 o 
   1  13   8     1580.19     1585.46     23.10 o 
   2  13   8     1281.54     1258.49     19.45 o 
   3  13   8       63.05       65.88      4.27 o 
   4  13   8      105.80       92.12      5.06 o 
   5  13   8       56.78       44.08      5.38 o 
   6  13   8      251.82      266.69     11.61 o 
   7  13   8       66.10       62.06      6.90 o 
   8  13   8       94.49       86.03      8.45 o 
 -11  14   8       18.62       14.69      8.84 o 
 -10  14   8        6.28       10.53      6.62 o 
  -9  14   8      176.39      186.52     11.26 o 
  -8  14   8       19.92       15.64      5.25 o 
  -7  14   8      276.02      298.83     14.01 o 
  -6  14   8       10.35        9.76      3.43 o 
  -5  14   8      144.67      156.50      7.91 o 
  -4  14   8      381.52      366.04     13.92 o 
  -3  14   8      535.14      519.36     10.83 o 
  -2  14   8        3.64        5.34      2.86 o 
  -1  14   8        9.22        6.96      2.29 o 
   0  14   8      538.49      552.93     10.73 o 
   1  14   8      917.51      948.90     15.77 o 
   2  14   8       56.30       47.61      3.85 o 
   3  14   8      277.71      253.01      7.34 o 
   4  14   8       14.99       15.46      3.46 o 
   5  14   8       46.10       40.87      4.44 o 
   6  14   8       45.09       36.98      5.62 o 
   7  14   8      119.75      127.72      8.63 o 
   8  14   8        7.19       14.01      5.73 o 
 -10  15   8        0.76       -0.94      6.15 o 
  -9  15   8       49.66       47.38      7.28 o 
  -8  15   8      125.62      117.80      9.10 o 
  -7  15   8       16.57       27.93      5.39 o 
  -6  15   8        0.00       -3.86      3.86 o 
  -5  15   8      313.29      315.84     11.90 o 
  -4  15   8        0.00       -3.44      3.44 o 
  -3  15   8      177.28      192.93      8.56 o 
  -2  15   8       35.67       41.00      8.13 o 
  -1  15   8      264.39      270.15      7.95 o 
   0  15   8      653.38      642.57     12.09 o 
   1  15   8        0.11       -2.27      2.27 o 
   2  15   8       17.03       19.18      4.05 o 
   3  15   8        0.02       -2.53      2.53 o 
   4  15   8       99.42       94.63      6.13 o 
   5  15   8      497.98      478.39     11.93 o 
   6  15   8        2.52        6.12      4.25 o 
   7  15   8      126.31      144.96     24.81 o 
 -10  16   8       18.83        7.32      7.29 o 
  -9  16   8        3.65       -5.30      6.20 o 
  -8  16   8       61.44       52.10      7.92 o 
  -7  16   8        0.63        8.80      5.03 o 
  -6  16   8       21.83       15.92      5.22 o 
  -5  16   8       67.77       79.05      7.29 o 
  -4  16   8      212.95      225.76     10.87 o 
  -3  16   8        3.76        2.11      3.47 o 
  -2  16   8       18.97       20.85      4.68 o 
  -1  16   8       62.04       73.90      6.63 o 
   0  16   8      305.19      321.32      8.23 o 
   1  16   8       36.18       26.56      3.39 o 
   2  16   8        0.24       -1.11      2.58 o 
   3  16   8      119.84      120.08      7.70 o 
   4  16   8       67.61       75.30      5.49 o 
   5  16   8      134.23      144.47      7.22 o 
   6  16   8       38.11       37.31      6.06 o 
   7  16   8       19.05       14.73      5.88 o 
  -9  17   8       70.21       69.85     10.23 o 
  -8  17   8        2.60        8.81      5.77 o 
  -7  17   8       83.18       86.13      8.51 o 
  -6  17   8       12.96       15.32      5.54 o 
  -5  17   8        5.56        1.15      4.43 o 
  -4  17   8      389.48      442.23     13.19 o 
  -3  17   8      147.58      163.42     10.31 o 
  -2  17   8       76.48       85.35      8.30 o 
  -1  17   8        0.04       -2.96      2.96 o 
   0  17   8      232.96      240.05      9.03 o 
   1  17   8        8.86       12.31      3.13 o 
   2  17   8       90.76       78.38      5.42 o 
   3  17   8      348.31      374.58     10.42 o 
   4  17   8      150.62      143.88      7.19 o 
   5  17   8       38.58       45.03      9.71 o 
   6  17   8       16.03       34.85      6.80 o 
  -8  18   8       11.53        7.79     15.83 o 
  -7  18   8        2.76        7.35      7.10 o 
  -6  18   8       24.27       30.61     10.09 o 
  -5  18   8       66.66       88.89      9.39 o 
  -4  18   8        1.08        0.54      4.00 o 
  -3  18   8      137.18      127.27      9.00 o 
  -2  18   8       51.06       65.95      7.10 o 
  -1  18   8      133.19      126.47      7.40 o 
   0  18   8      100.02      107.64      7.00 o 
   1  18   8      108.93      114.60      8.55 o 
   2  18   8        0.55        2.89      5.33 o 
   3  18   8        3.70        0.44      4.94 o 
   4  18   8       30.00       29.67      6.46 o 
   5  18   8        2.66        8.73      5.51 o 
  -7  19   8       89.55       93.02     13.33 o 
  -6  19   8        2.03        0.67      5.44 o 
  -5  19   8       16.51        8.79      5.62 o 
  -4  19   8        0.00        1.65      5.65 o 
  -3  19   8       13.06       18.15      6.55 o 
  -2  19   8       77.06       81.43      7.32 o 
  -1  19   8      143.99      159.09     10.51 o 
   0  19   8       38.52       39.74      6.82 o 
   1  19   8       50.71       45.26      7.04 o 
   2  19   8       54.14       65.21      7.63 o 
   3  19   8        5.88       10.33      7.17 o 
   4  19   8       74.75       70.33      8.11 o 
  -6  20   8      249.18      284.70     19.75 o 
  -5  20   8        3.86       -1.30      8.11 o 
  -4  20   8       69.02       67.38     11.49 o 
  -3  20   8      619.25      634.42     28.86 o 
  -2  20   8       51.84       42.69      7.19 o 
  -1  20   8        0.47       -0.15      5.15 o 
   0  20   8       24.23       24.24      6.46 o 
   1  20   8      139.56      134.18     18.75 o 
   2  20   8      125.63      126.44     16.69 o 
   3  20   8        1.34        1.32      5.42 o 
  -4  21   8        1.35        3.81      8.25 o 
  -3  21   8       13.63       27.12      7.05 o 
  -2  21   8        0.02       -0.22      5.65 o 
  -1  21   8        1.98       -3.80      5.34 o 
   0  21   8       16.19       17.95      7.02 o 
   1  21   8        0.24        1.51      5.74 o 
   2  21   8        2.59       -1.57      5.53 o 
 -14   1   9       12.01       14.87      6.31 o 
 -13   1   9       48.15       58.69      5.43 o 
 -12   1   9       84.86       68.33      6.62 o 
 -11   1   9       63.14       63.53      5.95 o 
 -10   1   9        0.00        1.29      3.09 o 
  -9   1   9        1.39        0.95      2.87 o 
  -8   1   9      723.40      735.78     19.62 o 
  -7   1   9      267.36      273.73      8.99 o 
  -6   1   9     2807.59     2861.39     63.43 o 
  -5   1   9     3273.33     3336.32     39.73 o 
  -4   1   9       38.84       35.97      2.32 o 
  -3   1   9     1238.89     1384.56     30.12 o 
  -2   1   9       45.40       37.93      5.18 o 
  -1   1   9     6239.74     6429.53    104.39 o 
   0   1   9       41.32       40.55      2.78 o 
   1   1   9      991.67     1039.72     16.98 o 
   2   1   9       26.98       31.01      2.85 o 
   3   1   9        0.22        0.02      1.60 o 
   4   1   9     1858.73     1787.75     23.16 o 
   5   1   9      136.64      135.65      5.06 o 
   6   1   9     1375.04     1302.82     18.98 o 
   7   1   9       45.87       59.30      4.99 o 
   8   1   9       58.11       35.94      4.70 o 
   9   1   9      148.35      169.92      8.45 o 
  10   1   9        1.56       10.78      5.38 o 
 -14   2   9       11.43        7.55      6.01 o 
 -13   2   9      153.56      164.50      8.76 o 
 -12   2   9        0.00        0.99      3.53 o 
 -11   2   9      213.23      219.79      9.60 o 
 -10   2   9        0.54       -2.88      2.88 o 
  -9   2   9      177.68      157.77      7.26 o 
  -8   2   9      775.51      790.01     15.73 o 
  -7   2   9      760.94      831.72     18.44 o 
  -6   2   9       37.55        6.89      5.33 o 
  -5   2   9     1401.77     1368.45     19.73 o 
  -4   2   9     1232.67     1333.61     17.31 o 
  -3   2   9        0.03        2.51      1.21 o 
  -2   2   9      684.25      812.59     15.07 o 
  -1   2   9        0.61       -0.83      0.89 o 
   0   2   9       25.26       13.60      1.89 o 
   1   2   9     2846.99     2972.78     43.37 o 
   2   2   9       49.46       40.29      2.59 o 
   3   2   9      277.51      292.81      7.12 o 
   4   2   9      833.97      774.41     11.97 o 
   5   2   9      945.23      913.97     22.03 o 
   6   2   9     1433.86     1399.71     20.10 o 
   7   2   9       48.65       62.84      5.05 o 
   8   2   9      258.47      278.84      9.48 o 
   9   2   9      181.64      156.45      8.01 o 
  10   2   9       30.12       25.12      6.16 o 
 -14   3   9        3.18        5.85      5.86 o 
 -13   3   9       11.76        7.50      4.61 o 
 -12   3   9        0.00       -1.24      3.66 o 
 -11   3   9        2.08        1.40      3.58 o 
 -10   3   9      189.66      223.77      8.83 o 
  -9   3   9       67.83       54.15      8.15 o 
  -8   3   9      547.32      474.94     11.37 o 
  -7   3   9       21.64       10.58      2.40 o 
  -5   3   9     1711.45     1757.86     84.15 o 
  -4   3   9       20.02       31.68      2.93 o 
  -3   3   9     3420.12     3971.91     73.45 o 
  -2   3   9     6436.38     7197.54    116.94 o 
  -1   3   9      809.34      851.38     13.48 o 
   0   3   9     1075.91     1139.26     17.93 o 
   1   3   9      348.81      380.17      8.06 o 
   2   3   9     3173.32     3325.07     43.11 o 
   3   3   9       28.75       30.38      2.98 o 
   4   3   9     1299.42     1209.79     16.88 o 
   5   3   9        0.37        2.21      2.10 o 
   6   3   9      108.80      115.94      5.26 o 
   7   3   9       30.22       38.16      4.32 o 
   8   3   9       31.81       26.26      4.32 o 
   9   3   9        6.31       -1.15      3.73 o 
  10   3   9        1.75        4.01      5.13 o 
 -14   4   9       31.70       29.75      6.98 o 
 -13   4   9       35.99       34.86      5.49 o 
 -12   4   9       72.28       74.43      6.04 o 
 -11   4   9       32.65       26.41      4.19 o 
 -10   4   9      210.09      207.57     10.55 o 
  -9   4   9      113.76      123.41      6.74 o 
  -8   4   9      222.33      192.72      7.18 o 
  -7   4   9      395.77      393.67     16.20 o 
  -6   4   9       19.22       20.35      2.52 o 
  -5   4   9      503.28      542.94     10.83 o 
  -4   4   9      119.79      129.94      5.83 o 
  -3   4   9     1090.14     1292.00     19.15 o 
  -2   4   9      340.41      365.72      7.14 o 
  -1   4   9        0.80        0.88      0.94 o 
   0   4   9       39.73       49.45      2.96 o 
   1   4   9      272.89      309.26      7.17 o 
   2   4   9      242.06      286.87      6.29 o 
   3   4   9      350.92      339.10      7.09 o 
   4   4   9       47.66       39.73      2.96 o 
   5   4   9      156.38      143.70      5.31 o 
   6   4   9      286.55      290.89      8.02 o 
   7   4   9       18.14        4.19      3.17 o 
   8   4   9       49.92       66.63      5.58 o 
   9   4   9      248.55      280.44     10.06 o 
  10   4   9       86.56       97.47     10.66 o 
 -13   5   9      123.11      127.32      9.75 o 
 -12   5   9        9.28        8.15      4.58 o 
 -11   5   9       56.23       70.49      5.52 o 
 -10   5   9       45.31       49.77      4.47 o 
  -9   5   9      688.07      715.62     15.75 o 
  -8   5   9       48.09       44.18      4.18 o 
  -7   5   9      319.82      325.14      8.61 o 
  -6   5   9      991.95     1152.36     19.84 o 
  -5   5   9      218.06      186.51      5.00 o 
  -4   5   9      674.67      723.83     11.56 o 
  -3   5   9      209.49      280.81      5.88 o 
  -2   5   9      369.53      464.47     18.23 o 
  -1   5   9        0.00        0.43      1.83 o 
   0   5   9      152.64      147.92      5.27 o 
   1   5   9      365.68      319.21      6.41 o 
   2   5   9     1177.10     1126.85     16.21 o 
   3   5   9      132.24      132.49      4.56 o 
   4   5   9       19.77       10.79      2.16 o 
   5   5   9       33.52       32.32      3.01 o 
   6   5   9       27.04       28.79      3.52 o 
   7   5   9       19.30       24.21      3.97 o 
   8   5   9       32.52       33.29      4.61 o 
   9   5   9       99.54       88.01      6.50 o 
  10   5   9        1.56        0.47      4.99 o 
 -13   6   9      133.13      164.59     13.07 o 
 -12   6   9       44.68       33.55      7.75 o 
 -11   6   9       57.98       61.69      5.94 o 
 -10   6   9        5.64        9.57      3.57 o 
  -9   6   9        0.84        4.59      2.78 o 
  -8   6   9      122.40      157.22     11.15 o 
  -7   6   9        5.10        4.97      2.40 o 
  -6   6   9       39.36       39.66      5.77 o 
  -5   6   9        0.58       -0.93      1.18 o 
  -4   6   9        0.97        1.08      1.57 o 
  -3   6   9      100.79      151.72      5.58 o 
  -2   6   9      110.70      105.64      4.06 o 
  -1   6   9      359.90      323.02      9.78 o 
   0   6   9      394.59      348.59      8.32 o 
   1   6   9       49.92       72.56      3.51 o 
   2   6   9       60.78       38.12      2.94 o 
   3   6   9        5.30       -0.87      1.64 o 
   4   6   9      349.53      371.10      7.70 o 
   5   6   9       11.54        9.82      2.42 o 
   6   6   9        0.22       -2.03      2.44 o 
   7   6   9       82.26       73.58      5.58 o 
   8   6   9        9.39        3.22      4.53 o 
   9   6   9        2.63       -1.48      3.74 o 
  10   6   9        0.04        0.04      8.82 o 
 -13   7   9      138.83      138.91     12.57 o 
 -12   7   9      389.05      443.15     13.78 o 
 -11   7   9       85.33       88.23      6.83 o 
 -10   7   9       50.68       53.37      5.31 o 
  -9   7   9       17.77       13.89      3.53 o 
  -8   7   9      204.20      231.61      7.73 o 
  -7   7   9     2523.21     2463.63     33.88 o 
  -6   7   9     1265.84     1331.94     22.00 o 
  -5   7   9        6.56        5.02      2.77 o 
  -3   7   9       63.36       32.22     12.43 o 
  -2   7   9       61.37       83.86      5.59 o 
  -1   7   9     2544.63     2539.02     57.32 o 
   0   7   9      352.47      361.35      6.89 o 
   1   7   9       39.38       63.72      3.24 o 
   2   7   9       45.65       61.57      2.51 o 
   3   7   9      287.84      320.77      6.84 o 
   4   7   9      327.52      310.26      7.11 o 
   5   7   9        1.68        4.65      2.50 o 
   6   7   9      319.89      327.95     12.24 o 
   7   7   9       53.02       57.92      7.75 o 
   8   7   9      505.94      554.53     14.13 o 
   9   7   9      166.35      188.19      8.98 o 
  10   7   9        2.24        1.52      5.39 o 
 -13   8   9      102.12      107.42     11.66 o 
 -12   8   9        3.02       -1.86      4.41 o 
 -11   8   9      108.48      104.83      7.46 o 
 -10   8   9       24.26       22.11      4.35 o 
  -9   8   9       32.30       34.44      4.33 o 
  -8   8   9       29.17       24.70      3.69 o 
  -7   8   9      805.16      782.81     13.90 o 
  -6   8   9        3.44        0.68      2.19 o 
  -5   8   9      166.89      110.53      6.01 o 
  -4   8   9      397.69      446.96     11.30 o 
  -3   8   9        1.37       -0.58      1.16 o 
  -2   8   9       25.00       23.71      2.69 o 
  -1   8   9      162.79      140.03      7.81 o 
   0   8   9      258.18      248.57      6.73 o 
   1   8   9       42.74       41.30      2.52 o 
   2   8   9       32.54       34.92      2.49 o 
   3   8   9      449.40      492.91      7.94 o 
   4   8   9      139.56      142.36      5.18 o 
   5   8   9       47.22       39.23      3.82 o 
   6   8   9       14.93       14.50      3.56 o 
   7   8   9      121.83      118.24      6.91 o 
   8   8   9        0.05        1.37      3.58 o 
   9   8   9        0.00        0.98      5.17 o 
  10   8   9        0.09        1.24      5.30 o 
 -13   9   9        2.40       -6.66      9.73 o 
 -12   9   9       47.71       26.08      7.94 o 
 -11   9   9      171.75      172.87      9.41 o 
 -10   9   9       22.28       10.12      4.19 o 
  -9   9   9       17.91       27.10      5.28 o 
  -8   9   9       12.20       17.04      3.52 o 
  -7   9   9      168.11      197.17      6.57 o 
  -6   9   9      521.55      553.21     12.13 o 
  -5   9   9     2726.83     2615.94     36.50 o 
  -4   9   9     1178.75     1247.66     21.01 o 
  -3   9   9      911.26      873.44     14.54 o 
  -2   9   9      507.77      474.22      9.35 o 
  -1   9   9     2226.73     2272.45     34.58 o 
   0   9   9      548.30      528.49     11.10 o 
   1   9   9      673.56      679.28     10.10 o 
   2   9   9       19.40       20.89      2.12 o 
   3   9   9       68.45       64.09      3.11 o 
   4   9   9       57.82       60.25      4.34 o 
   5   9   9       76.94       75.11      4.87 o 
   6   9   9        5.39        2.62      3.18 o 
   7   9   9       52.73       45.09      5.07 o 
   8   9   9        6.97        2.57      3.92 o 
   9   9   9        3.77       -0.50      4.52 o 
 -12  10   9       44.95       44.24      8.49 o 
 -11  10   9       17.14        8.66      6.49 o 
 -10  10   9      157.67      142.87      8.29 o 
  -9  10   9        8.37       10.60      3.83 o 
  -8  10   9       77.83       92.00      9.18 o 
  -7  10   9        1.88        0.29      2.47 o 
  -6  10   9       93.44      100.35      5.60 o 
  -5  10   9       17.48       11.78      2.62 o 
  -4  10   9      236.41      253.30      7.03 o 
  -3  10   9      659.22      652.16     21.43 o 
  -2  10   9       90.52       90.41      4.20 o 
  -1  10   9       63.69       58.56      4.09 o 
   0  10   9       13.90       10.85      2.65 o 
   1  10   9        0.78        2.31      1.57 o 
   2  10   9      233.32      237.05      5.60 o 
   3  10   9        9.28       12.39      2.25 o 
   4  10   9      224.43      249.94      8.28 o 
   5  10   9        0.71        2.76      3.26 o 
   6  10   9       99.87      108.64      7.36 o 
   7  10   9       20.78       23.35      5.99 o 
   8  10   9        1.47       -0.47      4.38 o 
   9  10   9        0.49       -1.05      5.34 o 
 -12  11   9       37.29       22.23     11.06 o 
 -11  11   9      197.05      221.03     12.23 o 
 -10  11   9      102.77      106.46      7.60 o 
  -9  11   9      134.55      134.91      7.93 o 
  -8  11   9      273.50      263.30      9.66 o 
  -7  11   9      429.28      436.67     10.44 o 
  -6  11   9      579.70      576.80     13.17 o 
  -5  11   9       49.25       58.94      4.24 o 
  -4  11   9        0.09       -2.19      2.19 o 
  -3  11   9     3212.72     3334.48     55.38 o 
  -2  11   9     2724.36     2763.67     35.67 o 
  -1  11   9       15.63       12.53      2.88 o 
   0  11   9     1360.54     1283.21     22.27 o 
   1  11   9      164.80      172.56      5.12 o 
   2  11   9      678.88      703.18     11.26 o 
   3  11   9      110.66      105.40      4.81 o 
   4  11   9      132.97      117.17      5.30 o 
   5  11   9      110.62       91.21      6.14 o 
   6  11   9        0.67        6.19      3.89 o 
   7  11   9        4.75       11.40      4.50 o 
   8  11   9      110.85       92.62     15.33 o 
   9  11   9       27.50       37.08      9.00 o 
 -12  12   9       61.78       70.69     14.00 o 
 -11  12   9       12.85       10.52      7.05 o 
 -10  12   9        0.27       -0.31      4.95 o 
  -9  12   9      149.15      157.22     10.94 o 
  -8  12   9       21.74       16.94      4.18 o 
  -7  12   9       27.98       31.45      3.93 o 
  -6  12   9       62.15       68.09      5.28 o 
  -5  12   9       94.84       77.73      5.25 o 
  -4  12   9      126.52       87.11      5.05 o 
  -3  12   9      115.04      150.60     10.95 o 
  -2  12   9      277.92      275.87     10.57 o 
  -1  12   9        8.42        3.39      3.07 o 
   0  12   9     1023.84      983.48     18.56 o 
   1  12   9      813.23      822.87     12.59 o 
   2  12   9       80.87       81.29      5.79 o 
   3  12   9      468.97      469.77      9.78 o 
   4  12   9        1.90       -1.82      2.37 o 
   5  12   9       99.97       95.49      7.07 o 
   6  12   9       55.71       46.27      5.70 o 
   7  12   9        0.58       -3.65      3.65 o 
   8  12   9      141.56      162.16     17.50 o 
 -11  13   9        7.27        3.46      8.00 o 
 -10  13   9        9.40       14.59      5.70 o 
  -9  13   9      156.71      136.05      9.55 o 
  -8  13   9       31.35       37.64      5.19 o 
  -7  13   9      182.97      185.71      7.79 o 
  -6  13   9      136.66      127.59      7.12 o 
  -5  13   9        0.75        1.37      2.77 o 
  -4  13   9      541.69      563.05     13.75 o 
  -3  13   9      236.10      230.40      6.93 o 
  -2  13   9      601.41      678.53     13.47 o 
  -1  13   9       18.42        9.91      3.17 o 
   0  13   9      152.72      159.38      6.21 o 
   1  13   9       15.85       18.53      2.49 o 
   2  13   9      393.46      383.08      9.70 o 
   3  13   9       31.25       30.89      3.40 o 
   4  13   9      194.79      194.41      9.43 o 
   5  13   9       86.74       87.39      5.48 o 
   6  13   9       32.17       31.60      6.57 o 
   7  13   9        0.02        0.77      4.39 o 
   8  13   9      312.72      325.78     14.04 o 
 -11  14   9       84.67      101.36     11.54 o 
 -10  14   9        1.39       -3.50      6.15 o 
  -9  14   9       64.71       55.32      7.26 o 
  -8  14   9       80.75       89.51      8.06 o 
  -7  14   9      115.53      137.93      7.30 o 
  -6  14   9       93.20       81.72      6.23 o 
  -5  14   9        0.96        3.50      3.04 o 
  -4  14   9      235.43      226.13      7.85 o 
  -3  14   9      182.47      148.10      6.23 o 
  -2  14   9       74.12       80.23      5.13 o 
  -1  14   9      678.03      661.44     16.73 o 
   0  14   9     1005.89      968.58     19.17 o 
   1  14   9      276.35      293.54      9.14 o 
   2  14   9       61.03       64.42      4.15 o 
   3  14   9       42.74       49.88      4.04 o 
   4  14   9      202.44      218.33      7.68 o 
   5  14   9        4.43       -4.33      8.16 o 
   6  14   9        3.73       -1.98      4.14 o 
   7  14   9        2.85       -4.17      4.85 o 
 -10  15   9        0.09        2.63      6.83 o 
  -9  15   9       15.85        5.64      7.56 o 
  -8  15   9       30.93       33.67      6.04 o 
  -7  15   9       11.18       14.34      5.01 o 
  -6  15   9      223.87      199.06     10.47 o 
  -5  15   9      355.16      374.09     13.04 o 
  -4  15   9      137.33      156.46      9.27 o 
  -3  15   9       67.63       67.57      5.17 o 
  -2  15   9       15.50       17.30      4.28 o 
  -1  15   9        3.28       -1.02      3.37 o 
   0  15   9        0.13       -2.26      2.96 o 
   1  15   9       41.80       48.21      4.85 o 
   2  15   9       12.09        7.45      3.56 o 
   3  15   9      153.76      148.26     10.60 o 
   4  15   9       31.32       31.15      5.38 o 
   5  15   9      152.07      126.42      8.62 o 
   6  15   9       71.03       83.95      7.53 o 
   7  15   9        0.73        8.84      5.63 o 
 -10  16   9       45.03       50.60      9.49 o 
  -9  16   9        5.94        0.31     21.57 o 
  -8  16   9       54.52       61.93      9.38 o 
  -7  16   9        0.02       -4.04      4.04 o 
  -6  16   9        0.64        2.97      4.36 o 
  -5  16   9       94.45       77.85      7.24 o 
  -4  16   9       13.55        5.93      3.96 o 
  -3  16   9       56.62       36.08      7.17 o 
  -2  16   9      499.28      520.24     15.46 o 
  -1  16   9        0.00        1.54      3.73 o 
   0  16   9       58.05       57.08      5.17 o 
   1  16   9        0.11        4.22      3.31 o 
   2  16   9        0.07        2.32      3.39 o 
   3  16   9        1.00       -3.71      3.71 o 
   4  16   9        4.58       14.86      4.74 o 
   5  16   9       46.08       38.00      5.95 o 
   6  16   9       99.21      113.36     13.01 o 
  -9  17   9        5.13       -0.40      6.88 o 
  -8  17   9        2.83       -5.17      5.17 o 
  -7  17   9        3.32        9.34      5.65 o 
  -6  17   9       38.07       55.78      7.22 o 
  -5  17   9       10.68        0.56      4.52 o 
  -4  17   9      219.23      214.42      9.67 o 
  -3  17   9      242.50      226.47     10.68 o 
  -2  17   9        0.22        2.42      4.17 o 
  -1  17   9       44.29       50.86      5.31 o 
   0  17   9       32.72       26.49      4.50 o 
   1  17   9       23.62       15.50      3.99 o 
   2  17   9       17.75       11.48      5.50 o 
   3  17   9       13.99       10.82      4.69 o 
   4  17   9       42.66       40.08      5.87 o 
   5  17   9       41.49       31.22      7.22 o 
   6  17   9        1.27       11.81      7.68 o 
  -8  18   9        0.27        6.06      6.75 o 
  -7  18   9        3.02        9.01      5.72 o 
  -6  18   9      200.06      223.63     12.08 o 
  -5  18   9        3.06        1.45      4.27 o 
  -4  18   9      332.80      319.33     12.93 o 
  -3  18   9      297.65      298.79     14.24 o 
  -2  18   9      114.18      116.26      8.69 o 
  -1  18   9       14.21        9.50      4.11 o 
   0  18   9       21.32       14.43      4.24 o 
   1  18   9      141.42      127.54     12.36 o 
   2  18   9       68.90       62.64      6.65 o 
   3  18   9        0.94       -0.26      4.92 o 
   4  18   9        6.54        6.41     10.93 o 
   5  18   9        0.57       -4.19      4.99 o 
  -7  19   9        4.47        3.47      6.94 o 
  -6  19   9        0.63        0.26      5.53 o 
  -5  19   9       89.99       71.79      7.38 o 
  -4  19   9      702.62      766.11     21.33 o 
  -3  19   9       17.46       28.56      7.29 o 
  -2  19   9       60.38       65.15      6.25 o 
  -1  19   9        1.46        3.06      4.08 o 
   0  19   9      244.03      259.67     12.81 o 
   1  19   9        1.27        7.45      5.32 o 
   2  19   9      109.23      121.11      9.98 o 
   3  19   9       46.96       44.62      9.38 o 
   4  19   9       62.74       72.34      8.33 o 
  -6  20   9       11.29       27.17      8.11 o 
  -5  20   9      101.11      100.55     10.86 o 
  -4  20   9       43.39       54.53     12.78 o 
  -3  20   9        1.06       14.76      6.58 o 
  -2  20   9      183.71      178.39     10.37 o 
  -1  20   9       44.33       29.17      7.29 o 
   0  20   9        6.69        8.67      5.64 o 
   1  20   9        1.04        0.57      5.38 o 
   2  20   9      101.02       92.29      9.30 o 
   3  20   9      160.10      176.49     11.56 o 
  -4  21   9       97.92       86.92     13.25 o 
  -3  21   9      141.04      141.44     13.16 o 
  -2  21   9      237.06      218.39     12.99 o 
  -1  21   9       32.89       28.45      7.09 o 
   0  21   9      137.92      174.60     16.67 o 
   1  21   9        0.03        4.15      5.70 o 
 -14   0  10      177.17      159.47     14.87 o 
 -13   0  10      133.34      127.11     12.74 o 
 -12   0  10      169.72      154.01     12.90 o 
 -11   0  10       91.23       48.61     16.42 o 
 -10   0  10      284.48      265.55     13.06 o 
  -9   0  10      471.70      467.01     25.20 o 
  -8   0  10     1836.99     1898.12     43.84 o 
  -7   0  10     2915.78     2905.82     92.77 o 
  -6   0  10     1310.36     1432.16     32.29 o 
  -5   0  10     5053.04     5034.34     85.50 o 
  -4   0  10      774.98      965.92     25.13 o 
  -3   0  10       55.61       49.99      7.34 o 
  -2   0  10      397.56      444.95     18.21 o 
  -1   0  10     8186.11     8813.78    172.42 o 
   0   0  10     2008.52     2490.47     51.35 o 
   1   0  10       71.77       67.03      6.03 o 
   2   0  10      177.08      191.88      8.46 o 
   3   0  10     1495.32     1473.92     27.21 o 
   4   0  10     2847.04     2831.93     49.23 o 
   5   0  10      225.17      261.84     13.76 o 
   6   0  10      553.42      562.27     15.20 o 
   7   0  10       43.00       28.16      5.89 o 
   8   0  10       55.04       69.06      8.04 o 
   9   0  10      450.13      485.19     18.93 o 
  10   0  10       38.08       41.16      9.40 o 
 -14   1  10      122.09      124.66     14.05 o 
 -13   1  10      276.03      266.31     12.07 o 
 -12   1  10      143.36      163.03     17.05 o 
 -11   1  10      117.52      111.51     11.36 o 
 -10   1  10        0.88       -0.51      3.02 o 
  -9   1  10     1003.30      916.18     18.25 o 
  -8   1  10       40.04       31.45      3.95 o 
  -7   1  10      962.72      913.99     25.36 o 
  -6   1  10      242.09      257.59      8.77 o 
  -5   1  10      318.25      463.55      9.70 o 
  -4   1  10      915.25      908.42     15.82 o 
  -3   1  10        8.05        7.88      1.84 o 
  -2   1  10       44.08       60.86      4.69 o 
  -1   1  10        5.62        8.17      1.19 o 
   0   1  10      785.95      847.18     13.95 o 
   1   1  10     3299.72     3546.05     51.45 o 
   2   1  10     1007.76     1099.90     21.46 o 
   3   1  10      364.57      381.30      7.14 o 
   4   1  10      593.90      548.14      9.71 o 
   5   1  10     2090.34     2178.45     28.28 o 
   6   1  10        0.03       -1.75      2.39 o 
   7   1  10       51.43       40.82      4.59 o 
   8   1  10        0.34       -1.62      3.40 o 
   9   1  10       35.21       37.65      5.20 o 
  10   1  10        8.82        5.50      5.23 o 
 -14   2  10       15.24       18.17      6.68 o 
 -13   2  10       78.67       88.46     11.28 o 
 -12   2  10       20.73       13.04      4.62 o 
 -11   2  10      183.08      182.19      8.95 o 
 -10   2  10       18.34       10.13      3.65 o 
  -9   2  10      339.08      270.95      8.89 o 
  -8   2  10     3096.20     3135.98     48.03 o 
  -7   2  10     3119.52     3242.27     57.07 o 
  -6   2  10      171.56      127.42      5.56 o 
  -5   2  10      166.23      141.22      3.96 o 
  -4   2  10       40.31       78.27      3.48 o 
  -3   2  10      348.87      360.50     12.95 o 
  -2   2  10     3243.20     3525.29     51.28 o 
  -1   2  10      258.00      271.42      5.50 o 
   0   2  10       39.79       48.42      3.15 o 
   1   2  10     1053.61     1160.51     18.97 o 
   2   2  10       91.32       93.29      3.76 o 
   3   2  10      463.21      476.51      9.08 o 
   4   2  10     3248.15     3308.27     40.02 o 
   5   2  10      629.45      626.15     11.06 o 
   6   2  10       47.49       59.08      4.05 o 
   7   2  10      447.15      477.42     12.29 o 
   8   2  10       78.48       69.00      7.32 o 
   9   2  10       45.67       33.09      5.07 o 
  10   2  10        2.19        0.56      5.10 o 
 -14   3  10        3.17       -2.96      5.66 o 
 -13   3  10       99.60      104.12      7.23 o 
 -12   3  10      466.14      521.18     15.04 o 
 -11   3  10        4.87        4.79      3.69 o 
 -10   3  10       48.93       43.48      4.86 o 
  -9   3  10     1009.11     1027.93     19.89 o 
  -8   3  10     1990.76     1886.14     36.65 o 
  -7   3  10       97.03       71.73      4.27 o 
  -5   3  10       92.84       81.57      3.59 o 
  -4   3  10      205.38      181.27      4.48 o 
  -3   3  10     1004.87     1034.84     17.42 o 
  -2   3  10      170.18      222.32      5.37 o 
  -1   3  10      587.53      617.65     10.52 o 
   0   3  10     1528.52     1728.55     26.22 o 
   1   3  10      374.05      322.23      7.44 o 
   2   3  10       77.46      105.76      4.02 o 
   3   3  10      440.81      406.58      7.54 o 
   4   3  10      970.23      929.16     14.01 o 
   5   3  10      413.07      408.56      8.53 o 
   6   3  10       40.73       40.63      3.62 o 
   7   3  10        8.54       10.82      3.69 o 
   8   3  10      165.69      196.56      8.63 o 
   9   3  10      122.23      129.32      7.68 o 
  10   3  10        0.05       -1.65     11.05 o 
 -14   4  10       80.98       88.08     11.09 o 
 -13   4  10       43.58       35.52      6.12 o 
 -12   4  10       14.71       13.89      4.79 o 
 -11   4  10      198.98      200.47      9.58 o 
 -10   4  10      382.15      352.37     11.04 o 
  -9   4  10        8.43       10.95      3.24 o 
  -8   4  10      617.01      557.62     18.32 o 
  -7   4  10      526.84      442.64     10.08 o 
  -5   4  10      159.16       75.45      6.55 o 
  -4   4  10     1526.14     1599.44     24.21 o 
  -3   4  10      486.68      569.84      8.85 o 
  -2   4  10        2.03       12.63      1.31 o 
  -1   4  10      100.21       65.83      3.34 o 
   0   4  10      228.30      259.69      6.18 o 
   1   4  10     1460.71     1533.41     24.38 o 
   2   4  10      811.75      803.76     11.60 o 
   3   4  10       13.33        8.53      1.89 o 
   4   4  10       73.84       68.84      3.74 o 
   5   4  10      589.83      598.38     10.79 o 
   6   4  10       10.54        9.65      2.95 o 
   7   4  10      257.67      257.04      8.91 o 
   8   4  10        0.24       -3.15      3.15 o 
   9   4  10        2.21       -0.98      3.83 o 
  10   4  10        7.93        6.78      6.99 o 
 -13   5  10      103.01      109.42     12.95 o 
 -12   5  10       25.67       20.32      5.97 o 
 -11   5  10        1.15        2.75      6.00 o 
 -10   5  10      555.64      544.16     18.35 o 
  -9   5  10      633.11      629.45     19.76 o 
  -8   5  10       20.47       21.70      4.68 o 
  -7   5  10       17.62        7.11      2.11 o 
  -6   5  10       56.51       52.27      3.61 o 
  -5   5  10      768.99      684.87     36.15 o 
  -4   5  10       73.11       81.54      3.50 o 
  -3   5  10     1056.24     1083.00     19.71 o 
  -2   5  10     2728.03     2727.17     41.75 o 
  -1   5  10      225.43      272.06      6.32 o 
   0   5  10       46.46       42.59      3.27 o 
   1   5  10      539.70      568.42     10.50 o 
   2   5  10       40.10       51.21      2.92 o 
   3   5  10        3.78        1.19      1.65 o 
   4   5  10       76.76       71.49      3.83 o 
   5   5  10     1628.38     1563.38     23.11 o 
   6   5  10        3.53        4.14      2.71 o 
   7   5  10       46.15       41.34      4.70 o 
   8   5  10        0.73       -3.26      3.26 o 
   9   5  10       75.54       73.28      6.33 o 
  10   5  10       30.99       27.45      6.26 o 
 -13   6  10        1.87        4.55      7.10 o 
 -12   6  10       46.88       54.57      6.16 o 
 -11   6  10       78.31       71.30      9.11 o 
 -10   6  10      276.02      257.33     11.17 o 
  -9   6  10      817.63      737.45     18.75 o 
  -8   6  10      622.90      557.08     14.79 o 
  -7   6  10        2.08        1.23      1.96 o 
  -6   6  10      242.49      230.23      6.18 o 
  -5   6  10      503.25      422.18     13.50 o 
  -4   6  10      235.31      250.26      6.78 o 
  -3   6  10      322.90      353.37     10.29 o 
  -2   6  10       61.89       76.04      5.74 o 
  -1   6  10      217.08      294.33      8.23 o 
   0   6  10      545.70      655.97     16.38 o 
   1   6  10       46.80       53.95      3.18 o 
   2   6  10      176.76      184.62      5.05 o 
   3   6  10      996.80      927.80     13.76 o 
   4   6  10      545.35      520.40      9.64 o 
   5   6  10      199.71      211.65      6.29 o 
   6   6  10       71.45       77.21      5.03 o 
   7   6  10       31.41       35.57      4.58 o 
   8   6  10      168.27      187.49      8.58 o 
   9   6  10       29.54       19.53      5.23 o 
  10   6  10       16.05       17.89      6.12 o 
 -13   7  10       75.63       83.74      8.69 o 
 -12   7  10       12.17       16.45      5.09 o 
 -11   7  10       71.85       75.01      7.66 o 
 -10   7  10        0.39        0.46      3.30 o 
  -9   7  10       60.72       46.94      5.61 o 
  -8   7  10      106.15      103.58      7.18 o 
  -7   7  10       90.28       67.87      4.78 o 
  -6   7  10       64.16       50.30      4.05 o 
  -5   7  10      506.42      522.99     16.98 o 
  -4   7  10      573.75      251.71     11.73 o 
  -3   7  10      194.69      162.71      6.21 o 
  -2   7  10       11.10        2.34      1.33 o 
   0   7  10        0.06        2.44      1.27 o 
   1   7  10       26.43       24.82      2.42 o 
   2   7  10      161.69      203.04      5.10 o 
   3   7  10        1.87       -0.44      1.80 o 
   4   7  10       52.70       48.21      3.48 o 
   5   7  10        0.68       -0.05      2.27 o 
   6   7  10      215.76      192.19      9.34 o 
   7   7  10        0.82       -0.19      3.28 o 
   8   7  10       22.48       25.26      4.67 o 
   9   7  10       28.01       26.58      6.87 o 
 -13   8  10        1.37        7.27      7.98 o 
 -12   8  10        2.15       -4.42      4.42 o 
 -11   8  10        0.00       -1.60      3.87 o 
 -10   8  10        5.13        0.34      3.64 o 
  -9   8  10      663.18      624.77     18.83 o 
  -8   8  10      629.73      637.12     17.10 o 
  -7   8  10       67.70       58.66      4.66 o 
  -6   8  10      162.95      132.36      6.26 o 
  -5   8  10      103.85       85.08      5.89 o 
  -4   8  10      115.61       83.58      4.98 o 
  -3   8  10      257.90      195.55     12.29 o 
  -1   8  10     1136.84      739.96     31.80 o 
   0   8  10      716.52      788.73     14.52 o 
   1   8  10      605.29      615.63     12.38 o 
   2   8  10       21.61       15.31      2.18 o 
   3   8  10       41.03       33.14      2.93 o 
   4   8  10      400.87      379.36      8.26 o 
   5   8  10       27.35       27.33      3.56 o 
   6   8  10      234.57      218.41      7.60 o 
   7   8  10       24.01       25.58      4.45 o 
   8   8  10       59.35       60.98      6.41 o 
   9   8  10       21.13       19.08      5.20 o 
 -13   9  10       12.27       18.27      7.91 o 
 -12   9  10       56.96       50.57      7.42 o 
 -11   9  10        0.27       -3.00      4.26 o 
 -10   9  10        0.05        5.87      3.99 o 
  -9   9  10       10.14        8.21      3.59 o 
  -8   9  10       44.15       67.65      5.23 o 
  -7   9  10       22.44       22.38      3.03 o 
  -6   9  10      462.23      403.07      9.21 o 
  -5   9  10      397.01      376.01      9.66 o 
  -4   9  10        3.31        7.45      2.15 o 
  -3   9  10      127.33      100.82      6.71 o 
  -2   9  10      514.43      499.11      9.77 o 
  -1   9  10       60.39       72.49      4.24 o 
   0   9  10      616.77      702.28     13.78 o 
   1   9  10       14.13       23.23      3.06 o 
   2   9  10      378.94      447.65      9.31 o 
   3   9  10       48.81       50.25      3.96 o 
   4   9  10        7.21        8.54      2.72 o 
   5   9  10       14.38       10.66      3.52 o 
   6   9  10       42.36       38.78      4.63 o 
   7   9  10       14.58       12.51      4.51 o 
   8   9  10       79.36       76.11      7.19 o 
   9   9  10       67.72       74.96     11.71 o 
 -12  10  10        0.00        4.14      7.29 o 
 -11  10  10        0.93        0.94      4.36 o 
 -10  10  10        1.81       -0.69      3.75 o 
  -9  10  10       67.43       61.19      5.58 o 
  -8  10  10       65.16       62.65      5.24 o 
  -7  10  10       44.92       46.50      4.37 o 
  -6  10  10       40.81       41.35      3.93 o 
  -5  10  10       44.27       39.39      3.77 o 
  -4  10  10       49.32       52.01      3.77 o 
  -3  10  10     2226.14     2234.40     35.93 o 
  -2  10  10      299.86      316.15      8.44 o 
  -1  10  10     1062.85     1131.69     21.74 o 
   0  10  10      598.32      625.34     13.00 o 
   1  10  10      191.68      183.01      6.82 o 
   2  10  10       31.56       29.09      3.17 o 
   3  10  10        0.08        2.54      2.53 o 
   4  10  10        7.98        4.50      2.99 o 
   5  10  10        5.63        5.30      3.33 o 
   6  10  10        0.81       -3.39      3.39 o 
   7  10  10        1.31       -0.72      4.10 o 
   8  10  10        8.55        6.32      4.64 o 
   9  10  10       32.05       35.42     11.59 o 
 -12  11  10       43.47       49.99      9.08 o 
 -11  11  10      249.06      246.24     13.69 o 
 -10  11  10       23.68       19.84      6.83 o 
  -9  11  10       35.98       32.09      4.79 o 
  -8  11  10       58.09       44.83      4.89 o 
  -7  11  10      259.22      251.32      7.91 o 
  -6  11  10      204.12      196.27      6.86 o 
  -5  11  10      100.55       98.24      5.19 o 
  -4  11  10        0.55       -0.45      2.25 o 
  -3  11  10     1353.52     1201.44     20.06 o 
  -2  11  10     3667.80     3589.98     48.93 o 
  -1  11  10      279.47      268.83      8.76 o 
   0  11  10      939.64      879.59     16.98 o 
   1  11  10      430.15      425.62     10.71 o 
   2  11  10       18.13       18.55      3.05 o 
   3  11  10      287.31      264.58     10.29 o 
   4  11  10       90.70       82.18      5.72 o 
   5  11  10       18.26       16.33      3.92 o 
   6  11  10      172.27      170.78      9.23 o 
   7  11  10      139.63      150.21      9.12 o 
   8  11  10        0.97        8.20      5.33 o 
 -12  12  10        0.39       -3.50      6.76 o 
 -11  12  10      114.86      103.73     10.81 o 
 -10  12  10        0.49       -3.98      4.26 o 
  -9  12  10       22.30       17.33      5.57 o 
  -8  12  10      163.65      178.78      8.57 o 
  -7  12  10       88.85       99.21      5.87 o 
  -6  12  10      153.41      133.55      6.85 o 
  -5  12  10        9.85        3.71      2.63 o 
  -4  12  10      174.55      174.49      6.85 o 
  -3  12  10      919.19      912.88     15.11 o 
  -2  12  10        1.04        5.05      2.91 o 
  -1  12  10      129.48      135.19      6.44 o 
   0  12  10      307.83      309.08      9.12 o 
   1  12  10      444.79      467.63     10.16 o 
   2  12  10       81.62       61.97      4.41 o 
   3  12  10      195.38      168.68      8.41 o 
   4  12  10       27.19       24.09      4.17 o 
   5  12  10       75.68       75.26      6.57 o 
   6  12  10       13.88       17.64      4.91 o 
   7  12  10       37.01       36.25      5.88 o 
   8  12  10       13.28       18.11      6.25 o 
 -11  13  10       25.61       27.98      7.76 o 
 -10  13  10       83.95       99.15     12.57 o 
  -9  13  10        0.81       -3.87      3.87 o 
  -8  13  10       18.53       16.15      5.06 o 
  -7  13  10       13.18       18.84      3.80 o 
  -6  13  10        7.95       14.64      3.73 o 
  -5  13  10      121.14      104.26      5.86 o 
  -4  13  10      276.78      280.38      8.39 o 
  -3  13  10        1.03        3.13      2.52 o 
  -2  13  10     1053.19     1021.09     17.97 o 
  -1  13  10      844.76      818.49     16.79 o 
   0  13  10       77.85       90.60      6.10 o 
   1  13  10       68.69       62.73      4.50 o 
   2  13  10      205.60      209.04      8.01 o 
   3  13  10       49.81       48.33      4.93 o 
   4  13  10        5.15        4.98      3.58 o 
   5  13  10       63.20       61.40      6.25 o 
   6  13  10      112.53       80.53     11.32 o 
   7  13  10       10.03       10.84      5.68 o 
   8  13  10        3.32        0.64      5.64 o 
 -11  14  10       26.43       31.86      9.07 o 
 -10  14  10       27.65       34.34      7.97 o 
  -9  14  10       11.31        9.22      5.41 o 
  -8  14  10        0.00        2.87      4.20 o 
  -7  14  10      136.88      166.54      7.77 o 
  -6  14  10      348.41      368.98     11.36 o 
  -5  14  10       60.02       52.16      4.74 o 
  -4  14  10      326.38      286.21      8.73 o 
  -3  14  10      223.98      215.29      7.11 o 
  -2  14  10       31.24       49.44      4.38 o 
  -1  14  10      196.21      207.31      8.17 o 
   0  14  10      163.09      168.10      7.79 o 
   1  14  10      877.35      856.75     19.44 o 
   2  14  10       72.37       79.05      5.88 o 
   3  14  10       76.14       63.08      7.42 o 
   4  14  10       63.77       61.24      5.60 o 
   5  14  10      294.13      305.21     13.90 o 
   6  14  10        4.27        1.44      4.49 o 
   7  14  10       31.95       31.40      7.74 o 
 -10  15  10       27.89       21.82      7.73 o 
  -9  15  10        6.52        5.42      5.44 o 
  -8  15  10        2.51        7.57      5.02 o 
  -7  15  10        4.13        8.84      4.83 o 
  -6  15  10       11.54        1.07      3.74 o 
  -5  15  10       37.37       36.38      4.56 o 
  -4  15  10      528.22      514.53     11.46 o 
  -3  15  10       18.92       21.47      3.79 o 
  -2  15  10       57.78       49.53      5.73 o 
  -1  15  10      648.27      592.23     14.63 o 
   0  15  10        3.04       -1.43      3.07 o 
   1  15  10        9.76       11.09      3.69 o 
   2  15  10      153.21      131.80     10.08 o 
   3  15  10        0.71        0.30      3.57 o 
   4  15  10      128.26      109.83      7.96 o 
   5  15  10        2.47       -2.42      4.23 o 
   6  15  10       76.60       89.13     10.90 o 
   7  15  10        0.44        2.72      7.17 o 
 -10  16  10       28.12       15.62      7.49 o 
  -9  16  10       77.03       63.50      9.32 o 
  -8  16  10      151.50      131.43     18.80 o 
  -7  16  10        0.25        1.79      4.82 o 
  -6  16  10        7.42       12.91      4.96 o 
  -5  16  10        0.10       -3.87      3.87 o 
  -4  16  10       10.01       13.39      4.25 o 
  -3  16  10       30.26       40.79      8.14 o 
  -2  16  10       59.76       66.05      8.06 o 
  -1  16  10      596.27      587.65     22.59 o 
   0  16  10       37.25       32.63      6.20 o 
   1  16  10      108.73      126.45     12.38 o 
   2  16  10       53.67       51.21      5.24 o 
   3  16  10       12.27       13.53      4.20 o 
   4  16  10       20.15       23.77      6.95 o 
   5  16  10       26.08       34.51      5.83 o 
   6  16  10        0.35        0.88      8.12 o 
  -9  17  10       10.63        6.67      7.01 o 
  -8  17  10      426.87      449.66     24.88 o 
  -7  17  10      168.46      164.34     10.96 o 
  -6  17  10      178.29      187.08     10.88 o 
  -5  17  10       37.71       29.19      5.25 o 
  -4  17  10        9.33        1.48      3.98 o 
  -3  17  10      278.16      309.98     12.30 o 
  -2  17  10      275.75      266.71     11.33 o 
  -1  17  10      162.09      173.26      8.43 o 
   0  17  10        5.67        6.33      3.81 o 
   1  17  10      492.58      540.14     16.35 o 
   2  17  10       42.26       33.21      5.00 o 
   3  17  10        5.57        8.67      4.83 o 
   4  17  10       70.21       91.88      8.48 o 
   5  17  10        1.45       -3.24      4.89 o 
  -8  18  10       59.44       65.00      9.85 o 
  -7  18  10       51.70       51.57      7.74 o 
  -6  18  10        3.66       -5.05      5.05 o 
  -5  18  10       21.49       12.33      5.28 o 
  -4  18  10       77.85       74.01      8.61 o 
  -3  18  10        6.19       10.04      5.07 o 
  -2  18  10        3.96        3.73      4.48 o 
  -1  18  10        3.12        5.36      3.84 o 
   0  18  10       22.92       28.64      4.80 o 
   1  18  10       17.68       10.28      4.24 o 
   2  18  10        0.03       -4.03      4.03 o 
   3  18  10        2.72       -1.39      4.55 o 
   4  18  10       25.76       18.48      5.98 o 
  -7  19  10        4.61        5.10      6.65 o 
  -6  19  10      182.54      185.50     10.66 o 
  -5  19  10        7.86        9.18      4.91 o 
  -4  19  10      230.27      248.07     12.24 o 
  -3  19  10       60.78       59.39      7.39 o 
  -2  19  10        7.76       14.18      4.53 o 
  -1  19  10      113.61       97.03      7.58 o 
   0  19  10      253.07      246.27     10.18 o 
   1  19  10        0.04       -4.80      4.80 o 
   2  19  10        6.53        7.01      5.65 o 
   3  19  10        8.39        6.20      8.82 o 
  -6  20  10        0.05        5.84      6.97 o 
  -5  20  10      138.74      162.09     13.21 o 
  -4  20  10       82.85       96.76     24.53 o 
  -3  20  10       13.37       26.50      7.24 o 
  -2  20  10       36.74       41.01      6.21 o 
  -1  20  10       11.43        7.51      5.56 o 
   0  20  10       98.71      106.30     17.80 o 
   1  20  10        1.22       -1.16      5.14 o 
   2  20  10       18.50       29.36      6.73 o 
  -4  21  10        0.03       -5.55      8.13 o 
  -3  21  10      180.02      200.23     17.50 o 
  -2  21  10      101.82       94.52      9.66 o 
  -1  21  10        5.28        5.38      6.06 o 
   0  21  10        0.14       -4.03      6.53 o 
 -14   1  11       32.71       59.77     10.37 o 
 -13   1  11        1.15        2.24      4.80 o 
 -12   1  11        3.10       -3.69      3.76 o 
 -11   1  11        0.24        5.75      3.81 o 
 -10   1  11      147.75      121.31      7.00 o 
  -9   1  11        0.04       -2.68      2.68 o 
  -8   1  11      242.85      259.36      7.84 o 
  -7   1  11     1734.15     1685.28     27.08 o 
  -6   1  11       20.22       22.32      1.98 o 
  -5   1  11      166.00      127.99      6.16 o 
  -4   1  11     1476.82     1650.53     28.14 o 
  -3   1  11     1586.29     1661.46     33.24 o 
  -2   1  11     1040.08     1153.67     27.34 o 
  -1   1  11      526.00      543.26      9.38 o 
   0   1  11     2664.01     2923.32     42.56 o 
   1   1  11      274.47      301.03      7.20 o 
   2   1  11      142.80      135.42      4.41 o 
   3   1  11      545.48      521.24      8.90 o 
   4   1  11      379.81      364.29      7.66 o 
   5   1  11        1.32        3.08      2.33 o 
   6   1  11      421.03      368.52      8.84 o 
   7   1  11       32.00       24.85      4.23 o 
   8   1  11       93.06       86.43      6.44 o 
   9   1  11       66.94       72.50      8.42 o 
  10   1  11      120.65      134.59     10.34 o 
 -14   2  11       31.80       35.16      9.60 o 
 -13   2  11        0.19       -2.79      4.76 o 
 -12   2  11       97.95      108.81      7.95 o 
 -11   2  11       67.75       62.41      6.32 o 
 -10   2  11       83.50       71.52      5.79 o 
  -9   2  11      569.17      511.08     12.40 o 
  -8   2  11       83.38       60.82      4.33 o 
  -7   2  11       34.56       34.08      3.10 o 
  -6   2  11      220.72      213.16      4.84 o 
  -5   2  11      344.78      294.39      5.57 o 
  -4   2  11       52.03       67.50      3.50 o 
  -3   2  11      129.99      156.76      4.84 o 
  -2   2  11     1433.87     1655.37     28.99 o 
  -1   2  11     1245.14     1445.31     21.88 o 
   0   2  11        2.24       -0.34      0.97 o 
   1   2  11        2.56        1.76      1.70 o 
   2   2  11      136.45      120.64      4.22 o 
   3   2  11       21.06        9.19      1.97 o 
   4   2  11       14.44       15.60      2.44 o 
   5   2  11        5.17        3.04      2.35 o 
   6   2  11      474.38      483.14     10.01 o 
   7   2  11      235.35      223.26      8.69 o 
   8   2  11       69.54       67.37      6.00 o 
   9   2  11        2.96        1.94      4.00 o 
  10   2  11       63.01       64.12      9.77 o 
 -14   3  11      119.01      129.38     13.43 o 
 -13   3  11        3.33       -1.36      6.85 o 
 -12   3  11       31.95       30.02      5.30 o 
 -11   3  11      442.24      448.72     13.13 o 
 -10   3  11        0.99       -2.95      2.95 o 
  -9   3  11       12.77        9.61      3.12 o 
  -8   3  11     1243.94     1204.59     24.90 o 
  -7   3  11       16.08       15.86      3.58 o 
  -6   3  11        1.73        1.40      1.25 o 
  -5   3  11       37.06       28.23      2.77 o 
  -4   3  11       70.62       92.92      3.53 o 
  -3   3  11      150.72      152.28      4.19 o 
  -2   3  11      137.90      131.74      4.62 o 
  -1   3  11      315.22      328.67      6.83 o 
   0   3  11        4.62        3.32      1.48 o 
   1   3  11      889.13      895.65     18.48 o 
   2   3  11        0.54        0.54      1.63 o 
   3   3  11      788.92      779.80     11.95 o 
   4   3  11      308.06      300.94      6.93 o 
   5   3  11      144.76      134.18      5.38 o 
   6   3  11        1.84       -1.45      2.51 o 
   7   3  11        4.60        6.52      4.24 o 
   8   3  11       58.26       51.73      5.56 o 
   9   3  11      147.46      150.09     12.36 o 
  10   3  11       22.21       15.26      6.18 o 
 -14   4  11        2.41       -3.83      5.98 o 
 -13   4  11       12.82       15.93      6.27 o 
 -12   4  11      145.17      125.99      9.61 o 
 -11   4  11        2.90        4.33      3.81 o 
 -10   4  11       87.46      113.90      6.92 o 
  -9   4  11        2.05        2.55      2.86 o 
  -8   4  11      614.32      562.81     12.66 o 
  -7   4  11      148.65      116.01      4.60 o 
  -6   4  11       27.11       32.41      3.17 o 
  -5   4  11       23.66       24.44      2.50 o 
  -4   4  11      221.63      222.09      7.09 o 
  -3   4  11      942.33     1049.20     51.01 o 
  -2   4  11     2582.90     3021.39     43.41 o 
  -1   4  11     1062.76     1227.42     22.55 o 
   0   4  11     1095.07     1150.41     18.77 o 
   1   4  11      232.06      303.74      8.95 o 
   2   4  11      304.70      303.07      6.88 o 
   3   4  11        1.55        0.05      1.76 o 
   4   4  11      502.54      505.42     13.14 o 
   5   4  11      197.14      182.38      6.10 o 
   6   4  11       36.91       39.57      4.03 o 
   7   4  11      132.43      125.69      7.27 o 
   8   4  11      139.37      125.79      7.58 o 
   9   4  11       23.10       22.15      5.30 o 
  10   4  11        0.11       -0.79      5.36 o 
 -13   5  11        2.04        2.53      6.54 o 
 -12   5  11       40.43       46.71      8.63 o 
 -11   5  11       14.19       11.10      4.96 o 
 -10   5  11     1303.89     1194.96     26.90 o 
  -9   5  11       45.93       48.75      4.73 o 
  -8   5  11     1209.45     1131.18     20.72 o 
  -7   5  11       31.93       39.37      3.11 o 
  -6   5  11      354.21      346.46      8.24 o 
  -4   5  11      513.94      298.20     18.25 o 
  -3   5  11     1844.89     1917.56     31.05 o 
  -2   5  11        9.72       16.61      3.23 o 
  -1   5  11     6340.40     6649.45     93.50 o 
   0   5  11       30.99       42.86      3.45 o 
   1   5  11     1135.21     1176.47     17.35 o 
   2   5  11     1558.63     1491.99     21.69 o 
   3   5  11      909.36      851.32     13.92 o 
   4   5  11      105.00       83.20      4.22 o 
   5   5  11      145.82      124.51      5.36 o 
   6   5  11       71.26       70.44      5.21 o 
   7   5  11       27.06       25.54      4.23 o 
   8   5  11        0.61        0.37      4.01 o 
   9   5  11        2.76       -0.39      4.38 o 
 -13   6  11       37.38       38.91      7.15 o 
 -12   6  11        5.01        2.46      5.16 o 
 -11   6  11        1.04        5.01      4.45 o 
 -10   6  11        0.24       -2.02      4.68 o 
  -9   6  11       81.67       76.59      6.47 o 
  -8   6  11      235.55      218.46      9.18 o 
  -7   6  11       22.74       40.00      3.66 o 
  -6   6  11       86.57      101.89      5.20 o 
  -5   6  11       34.04       20.69      2.63 o 
  -4   6  11       84.69       75.38      6.36 o 
  -3   6  11     1604.56     1616.97     27.08 o 
  -2   6  11      207.20      193.19      5.25 o 
  -1   6  11       16.00        5.92      2.06 o 
   1   6  11      179.90      180.38      5.42 o 
   2   6  11      412.63      409.93      9.64 o 
   3   6  11      837.88      790.71     12.41 o 
   4   6  11       30.54       22.15      2.76 o 
   5   6  11       48.58       54.80      4.74 o 
   6   6  11       43.37       44.05      4.29 o 
   7   6  11      173.34      179.61      8.21 o 
   8   6  11        0.98        0.85      6.41 o 
   9   6  11       32.96       38.50      5.97 o 
 -13   7  11        2.43       16.09      9.34 o 
 -12   7  11       12.35       12.71      5.04 o 
 -11   7  11        3.88        5.23      4.77 o 
 -10   7  11        8.40        5.39      4.88 o 
  -9   7  11       27.96       24.98      4.90 o 
  -8   7  11      599.88      603.22     16.52 o 
  -7   7  11       27.76       31.56      4.27 o 
  -6   7  11      469.67      452.84     11.05 o 
  -5   7  11      431.41      428.69     10.19 o 
  -4   7  11       11.46       19.40      2.85 o 
  -3   7  11     2075.18     2212.98     39.74 o 
  -2   7  11      307.00      334.74     18.98 o 
  -1   7  11        5.22        2.90      4.63 o 
   0   7  11      464.16      255.37     12.99 o 
   1   7  11      374.53      421.98      8.39 o 
   2   7  11        6.24        1.07      1.89 o 
   3   7  11      903.38      923.76     15.32 o 
   4   7  11        0.95       -0.08      2.20 o 
   5   7  11      476.30      462.52      9.72 o 
   6   7  11       63.59       59.58      4.76 o 
   7   7  11       33.39       28.63      4.53 o 
   8   7  11       13.96       16.16      4.34 o 
   9   7  11        2.83       13.98      5.68 o 
 -13   8  11       64.50       67.34     11.40 o 
 -12   8  11       79.75       68.34      6.97 o 
 -11   8  11       66.71       72.11      7.85 o 
 -10   8  11      150.15      152.19      9.84 o 
  -9   8  11      102.02       83.58      7.23 o 
  -8   8  11        3.22        0.86      3.35 o 
  -7   8  11       12.09       23.16      4.66 o 
  -6   8  11       87.91       75.50      5.08 o 
  -5   8  11      482.31      505.14     11.77 o 
  -4   8  11       30.54       33.77      3.38 o 
  -3   8  11        1.20       -1.04      1.66 o 
  -1   8  11      312.45      307.59     10.12 o 
   0   8  11     1052.84     1040.68     18.14 o 
   1   8  11      361.85      361.66      8.97 o 
   2   8  11       66.90       80.32      5.86 o 
   3   8  11      166.29      132.91      6.65 o 
   4   8  11        3.16        4.38      2.40 o 
   5   8  11       18.37       11.39      3.14 o 
   6   8  11        0.02        2.41      3.02 o 
   7   8  11       26.96       26.80      4.64 o 
   8   8  11       19.19       20.36      5.38 o 
   9   8  11       18.84       28.31      6.47 o 
 -13   9  11       52.85       39.10     10.49 o 
 -12   9  11      312.90      329.07     13.57 o 
 -11   9  11        1.10        2.36      4.20 o 
 -10   9  11      140.29      142.65      8.12 o 
  -9   9  11        4.02        3.62      4.27 o 
  -8   9  11      173.29      146.63      8.80 o 
  -7   9  11        2.12        0.69      3.38 o 
  -6   9  11      314.33      284.72      9.01 o 
  -5   9  11       44.50       45.83      4.17 o 
  -4   9  11      140.37      105.53      5.72 o 
  -3   9  11        4.10       -1.59      1.73 o 
  -2   9  11       49.46       44.39      3.78 o 
  -1   9  11      653.20      639.12     13.41 o 
   0   9  11     4182.03     4273.09     61.91 o 
   1   9  11       25.29       25.34      3.23 o 
   2   9  11       23.42       29.30      3.60 o 
   3   9  11       84.33       91.61      4.95 o 
   4   9  11     1444.72     1464.68     24.79 o 
   5   9  11       57.67       59.59      6.77 o 
   6   9  11        0.23       -3.51      3.51 o 
   7   9  11        8.72        0.92      4.03 o 
   8   9  11       28.10       31.43      6.47 o 
   9   9  11       11.57       14.67      6.21 o 
 -12  10  11        0.00       -0.02      5.32 o 
 -11  10  11        2.73       -0.85      4.24 o 
 -10  10  11       19.44       23.74      6.03 o 
  -9  10  11       29.59       27.31      4.41 o 
  -8  10  11      139.16      111.36      5.96 o 
  -7  10  11       49.54       54.24      5.01 o 
  -6  10  11        0.04        1.38      2.91 o 
  -5  10  11     1208.51     1196.64     19.52 o 
  -4  10  11       99.92      105.62      5.02 o 
  -3  10  11      177.37      170.81      5.57 o 
  -2  10  11     1381.31     1379.26     23.16 o 
  -1  10  11      468.87      475.56     14.18 o 
   0  10  11       13.77       21.12      3.23 o 
   1  10  11       17.28       13.76      3.12 o 
   2  10  11      681.84      684.34     18.42 o 
   3  10  11      750.16      749.36     13.97 o 
   4  10  11      287.12      292.51     14.55 o 
   5  10  11      172.88      174.28     10.09 o 
   6  10  11       37.72       25.08      5.01 o 
   7  10  11        0.50        6.64      4.52 o 
   8  10  11       98.34       99.57     13.37 o 
 -12  11  11       99.82       93.59     16.12 o 
 -11  11  11        3.07        1.55      5.18 o 
 -10  11  11      187.20      209.18      9.98 o 
  -9  11  11       38.10       30.66      4.71 o 
  -8  11  11       34.74       49.13      4.79 o 
  -7  11  11      732.68      712.48     14.00 o 
  -6  11  11      264.07      275.55      8.05 o 
  -5  11  11      218.01      219.58      7.17 o 
  -4  11  11     1011.56     1005.92     17.32 o 
  -3  11  11      121.11      122.32      5.23 o 
  -2  11  11     1399.88     1380.67     24.61 o 
  -1  11  11      577.25      535.37     12.10 o 
   0  11  11       98.34      105.35      5.82 o 
   1  11  11        2.62        5.57      2.91 o 
   2  11  11        0.52       -1.59      2.67 o 
   3  11  11      191.91      181.95      7.03 o 
   4  11  11      740.78      718.20     15.77 o 
   5  11  11      254.47      241.75      9.28 o 
   6  11  11        7.05        4.83      4.42 o 
   7  11  11       16.03       12.11      9.37 o 
   8  11  11       46.31       49.45      7.53 o 
 -12  12  11       20.64       21.99      8.09 o 
 -11  12  11        0.11       -1.90      7.90 o 
 -10  12  11       84.64       96.22     13.02 o 
  -9  12  11        0.38       -1.35      3.67 o 
  -8  12  11       43.35       49.72      4.72 o 
  -7  12  11       38.47       48.00      4.98 o 
  -6  12  11        4.74        7.38      3.05 o 
  -5  12  11       31.89       29.05      3.56 o 
  -4  12  11        8.88        6.11      2.70 o 
  -3  12  11      679.23      689.41     12.62 o 
  -2  12  11        5.47        2.89      3.32 o 
  -1  12  11      247.64      245.86      8.52 o 
   0  12  11      252.33      248.19      8.45 o 
   1  12  11       11.66        9.42      3.23 o 
   2  12  11     1001.57      952.53     23.70 o 
   3  12  11       87.88       70.90      5.47 o 
   4  12  11      244.79      241.80     10.78 o 
   5  12  11       81.33       72.93      8.41 o 
   6  12  11       16.96       13.87      4.75 o 
   7  12  11        2.09        4.12     11.48 o 
   8  12  11       14.48       11.20     11.22 o 
 -11  13  11       54.35       54.11     16.32 o 
 -10  13  11        3.08        7.49      4.89 o 
  -9  13  11       53.73       68.61      9.62 o 
  -8  13  11      161.88      171.80      7.99 o 
  -7  13  11       27.76       19.44      3.75 o 
  -6  13  11       21.74       24.16      3.84 o 
  -5  13  11       97.54      107.37      5.90 o 
  -4  13  11      236.41      223.85      7.51 o 
  -3  13  11       57.05       61.95      4.28 o 
  -2  13  11      106.94      105.86      5.73 o 
  -1  13  11      127.77       94.46      5.92 o 
   0  13  11       12.95       10.15      3.33 o 
   1  13  11       45.05       47.84      4.81 o 
   2  13  11      221.35      215.26      8.22 o 
   3  13  11      167.93      144.72      7.56 o 
   4  13  11       20.27       16.60      4.10 o 
   5  13  11       26.76       32.61      5.52 o 
   6  13  11       26.52       21.75      5.27 o 
   7  13  11      231.21      244.74     12.44 o 
 -11  14  11      145.97      127.75     18.03 o 
 -10  14  11       50.77       53.33      8.89 o 
  -9  14  11       57.52       62.75     10.51 o 
  -8  14  11        0.54        3.29      4.12 o 
  -7  14  11       56.88       53.46      5.08 o 
  -6  14  11      138.32      127.84      7.50 o 
  -5  14  11       18.27       22.43      3.90 o 
  -4  14  11      325.92      347.77      9.10 o 
  -3  14  11     1775.27     1805.47     38.54 o 
  -2  14  11       18.56       25.18      3.97 o 
  -1  14  11       97.04       73.51      5.88 o 
   0  14  11        0.01       -2.99      2.99 o 
   1  14  11      184.65      196.88      9.30 o 
   2  14  11       15.15       17.25      3.85 o 
   3  14  11        5.29        4.06      3.56 o 
   4  14  11      239.02      220.93      9.13 o 
   5  14  11      250.25      256.70     11.13 o 
   6  14  11       35.87       35.92      6.73 o 
   7  14  11       82.77       66.68     13.54 o 
 -10  15  11      198.77      202.24     14.62 o 
  -9  15  11       17.18        3.78      5.34 o 
  -8  15  11       53.41       52.64      6.95 o 
  -7  15  11       37.72       45.92      5.55 o 
  -6  15  11      111.24      121.52      7.69 o 
  -5  15  11        6.80        7.46      3.46 o 
  -4  15  11      482.63      460.37     10.86 o 
  -3  15  11      762.54      806.35     25.73 o 
  -2  15  11       21.45       10.17      3.50 o 
  -1  15  11        9.78       14.68      4.22 o 
   0  15  11        2.04        7.65      4.92 o 
   1  15  11        5.48        4.74      3.47 o 
   2  15  11       46.24       46.69      5.12 o 
   3  15  11       47.02       34.26      4.78 o 
   4  15  11      162.90      165.90      9.38 o 
   5  15  11       13.69        8.21      5.30 o 
   6  15  11      106.81      108.89      9.54 o 
 -10  16  11        5.28       16.79      7.70 o 
  -9  16  11      117.10      140.47     12.51 o 
  -8  16  11        4.44       11.03      5.59 o 
  -7  16  11      120.00      125.03      9.50 o 
  -6  16  11       33.48       55.67     12.60 o 
  -5  16  11        4.46        4.42      4.07 o 
  -4  16  11      385.40      407.55     12.54 o 
  -3  16  11       89.51      110.37      8.85 o 
  -2  16  11       25.88       18.00      5.04 o 
  -1  16  11        4.23       10.80      4.46 o 
   0  16  11       52.91       50.10      6.11 o 
   1  16  11      200.04      209.23      8.87 o 
   2  16  11        0.02        1.89      3.67 o 
   3  16  11        6.68        8.67      4.31 o 
   4  16  11      812.38      838.63     21.42 o 
   5  16  11      137.18      134.49     10.40 o 
  -9  17  11       21.83        6.96      7.54 o 
  -8  17  11       10.91        5.29      6.69 o 
  -7  17  11      183.45      213.02     18.42 o 
  -6  17  11        5.51        3.77      4.98 o 
  -5  17  11        0.25        2.42      4.19 o 
  -4  17  11       14.05       11.66      5.11 o 
  -3  17  11      186.00      161.40     12.38 o 
  -2  17  11        3.42       -0.69      4.26 o 
  -1  17  11      193.48      193.34     10.42 o 
   0  17  11      418.53      427.52     19.12 o 
   1  17  11       50.95       51.66      6.42 o 
   2  17  11      248.37      252.07     10.13 o 
   3  17  11        0.73       -1.56      4.51 o 
   4  17  11        8.88       15.39      5.42 o 
   5  17  11       43.58       40.72      7.30 o 
  -8  18  11       43.45       33.09      8.60 o 
  -7  18  11      111.60      117.77     11.69 o 
  -6  18  11      203.97      204.81     10.92 o 
  -5  18  11        6.22       15.58      6.24 o 
  -4  18  11       25.89       16.72      5.63 o 
  -3  18  11       43.41       58.67      7.36 o 
  -2  18  11       59.62       54.10      7.03 o 
  -1  18  11      324.00      339.71     11.35 o 
   0  18  11      104.97       96.64      7.03 o 
   1  18  11        0.23       -0.83      3.84 o 
   2  18  11        2.82        7.52      4.98 o 
   3  18  11        4.69        5.62      5.02 o 
   4  18  11       45.16       53.72     10.80 o 
  -7  19  11       17.34       15.84      7.34 o 
  -6  19  11        0.46       -1.77     10.80 o 
  -5  19  11       16.45       13.14      5.95 o 
  -4  19  11       53.85       86.15      8.58 o 
  -3  19  11      126.96      146.51     10.28 o 
  -2  19  11      149.61      113.51      7.80 o 
  -1  19  11       95.55      102.36      7.43 o 
   0  19  11       17.79        4.62      5.66 o 
   1  19  11        1.84       -0.19      4.48 o 
   2  19  11        4.41        5.43      8.97 o 
   3  19  11        0.01       -5.07      5.34 o 
  -6  20  11       17.79       13.86      7.48 o 
  -5  20  11      107.29       71.09      9.75 o 
  -4  20  11       30.43       16.51     12.15 o 
  -3  20  11       14.82       26.43      6.41 o 
  -2  20  11       72.17       68.22      7.25 o 
  -1  20  11        6.61        7.14      5.20 o 
   0  20  11       80.16      103.00      9.75 o 
   1  20  11       36.07       36.19      7.14 o 
  -3  21  11      275.20      340.94     13.78 o 
  -2  21  11       17.65       11.12      6.46 o 
  -1  21  11        4.34        2.40      6.21 o 
 -14   0  12        0.01      -10.04     10.04 o 
 -13   0  12        0.94       -6.09      8.80 o 
 -12   0  12       31.91       48.88      8.30 o 
 -11   0  12      203.02      225.80     13.46 o 
 -10   0  12      287.80      294.38     13.68 o 
  -9   0  12     2474.40     2394.81     54.57 o 
  -8   0  12     1460.10     1399.33     33.77 o 
  -7   0  12       38.49       31.86      4.13 o 
  -6   0  12      643.05      614.41     14.05 o 
  -5   0  12     4656.99     4898.93     70.15 o 
  -4   0  12      502.76      417.38     14.64 o 
  -3   0  12     1596.62     1716.38     39.24 o 
  -2   0  12     2383.84     2011.32     63.52 o 
  -1   0  12     2063.95     2411.13     49.73 o 
   0   0  12      274.71      232.35      8.33 o 
   1   0  12     1679.09     1705.07     56.82 o 
   2   0  12      186.78      153.36      8.04 o 
   3   0  12       24.07       42.61      4.53 o 
   4   0  12     1189.38     1131.14     23.31 o 
   5   0  12      925.52      907.16     30.89 o 
   6   0  12     1053.04     1057.71     23.85 o 
   7   0  12     1893.50     1838.22     45.31 o 
   8   0  12       13.56        7.11      5.60 o 
   9   0  12       25.46       14.36      8.03 o 
 -14   1  12      381.54      414.77     37.21 o 
 -13   1  12        0.13       -0.28      4.45 o 
 -12   1  12       84.58       74.17      6.71 o 
 -11   1  12      180.83      166.26      8.65 o 
 -10   1  12      371.37      346.82     10.63 o 
  -9   1  12        1.83       -3.40      3.80 o 
  -8   1  12      330.95      347.97     16.60 o 
  -7   1  12       20.19       33.37      3.35 o 
  -6   1  12     1841.43     1811.92     25.68 o 
  -5   1  12     3094.54     3507.08     48.28 o 
  -4   1  12     3390.78     3960.06     73.37 o 
  -3   1  12      229.90      265.89     12.52 o 
  -2   1  12      739.71      857.17     16.25 o 
  -1   1  12      159.79      176.14      4.53 o 
   0   1  12     1036.85     1196.15     19.28 o 
   1   1  12      122.57      148.46      8.16 o 
   2   1  12      133.06      129.09      5.55 o 
   3   1  12      761.32      691.01     11.05 o 
   4   1  12      244.33      275.31      8.01 o 
   5   1  12        4.83       -0.48      2.42 o 
   6   1  12       95.61      102.90      5.40 o 
   7   1  12       36.11       41.61      8.33 o 
   8   1  12       79.49       66.33      5.96 o 
   9   1  12       95.68      121.04      9.79 o 
 -14   2  12       24.77       13.59      8.45 o 
 -13   2  12       11.62        7.17      5.05 o 
 -12   2  12      120.46      122.01      8.21 o 
 -11   2  12      131.44      130.04      7.83 o 
 -10   2  12      975.77     1032.25     20.67 o 
  -9   2  12       35.39       31.51      3.93 o 
  -8   2  12        3.03        0.88      2.30 o 
  -7   2  12       70.40       71.12      4.07 o 
  -6   2  12       49.65       56.71      4.97 o 
  -5   2  12      153.40      188.97      6.92 o 
  -4   2  12     2880.72     3083.84     47.78 o 
  -3   2  12      709.63      679.02     12.26 o 
  -2   2  12     7638.81     8686.05    141.22 o 
  -1   2  12       18.52        8.43      1.76 o 
   0   2  12      444.64      453.21     10.77 o 
   1   2  12     3039.18     3105.43     54.10 o 
   2   2  12      350.10      360.48      9.79 o 
   3   2  12     1292.12     1181.44     16.54 o 
   4   2  12      125.80      120.05      4.89 o 
   5   2  12       53.17       47.04      3.77 o 
   6   2  12       93.20       87.35      4.98 o 
   7   2  12      475.62      487.06     14.10 o 
   8   2  12      175.11      179.54      8.74 o 
   9   2  12       42.02       47.73     13.73 o 
 -14   3  12      223.38      244.76     17.20 o 
 -13   3  12       68.15       68.73      8.35 o 
 -12   3  12        4.67        6.40      4.42 o 
 -11   3  12       88.18       95.52      6.94 o 
 -10   3  12       15.99        6.99      3.40 o 
  -9   3  12       74.52       66.15      5.07 o 
  -8   3  12      325.12      296.77      8.44 o 
  -7   3  12       79.31       64.54      3.43 o 
  -6   3  12       44.17       59.83      3.18 o 
  -5   3  12        3.93       36.23      3.72 o 
  -4   3  12      561.67      706.48     15.33 o 
  -3   3  12     1405.53     1450.80     23.40 o 
  -2   3  12      138.82      130.14      4.78 o 
  -1   3  12      168.84      297.88      6.52 o 
   0   3  12     3123.19     3402.11     58.10 o 
   1   3  12       89.59       67.81      4.72 o 
   2   3  12      249.35      223.42      5.94 o 
   3   3  12       13.73       14.35      2.34 o 
   4   3  12       30.80       25.52      2.85 o 
   5   3  12        2.81        3.56      2.40 o 
   6   3  12      205.87      226.00      7.01 o 
   7   3  12       62.48       65.01      5.86 o 
   8   3  12        8.04        4.80      4.14 o 
   9   3  12       92.92      112.33     10.20 o 
 -14   4  12       91.79       75.54     11.28 o 
 -13   4  12        7.87        6.54      5.58 o 
 -12   4  12        4.94        9.76      5.06 o 
 -11   4  12        0.01       -2.76      3.94 o 
 -10   4  12        4.23        6.96      3.53 o 
  -9   4  12      653.11      635.14     14.29 o 
  -8   4  12      593.98      544.61     18.53 o 
  -7   4  12     1850.94     1827.85     25.96 o 
  -6   4  12      122.94      106.98     10.05 o 
  -5   4  12        7.75        1.46      1.23 o 
  -4   4  12       81.91       86.63      3.87 o 
  -3   4  12      232.72      196.78      8.87 o 
  -2   4  12     1300.92     1301.05     20.10 o 
  -1   4  12     1424.64     1532.11     27.75 o 
   0   4  12     1721.94     1679.26     32.41 o 
   1   4  12      324.97      419.77     13.19 o 
   2   4  12       89.87       99.52      4.70 o 
   3   4  12      432.62      416.35      8.14 o 
   4   4  12       18.78       13.48      2.50 o 
   5   4  12      378.80      383.77      8.57 o 
   6   4  12        0.30       -2.27      2.78 o 
   7   4  12      140.68      126.54      8.90 o 
   8   4  12       18.45       11.47      4.23 o 
   9   4  12       28.95       29.64      6.55 o 
 -13   5  12       13.59       10.24      7.22 o 
 -12   5  12       33.26       36.83      6.40 o 
 -11   5  12        0.36       -1.34      4.10 o 
 -10   5  12       29.16       23.59      5.15 o 
  -9   5  12       70.86       80.87      6.51 o 
  -8   5  12        9.66       18.82      4.44 o 
  -7   5  12     1153.33     1122.53     19.60 o 
  -6   5  12      582.81      445.69     11.54 o 
  -5   5  12       63.38       95.29     11.73 o 
  -4   5  12       14.91       24.10      4.03 o 
  -3   5  12       17.97        4.73      1.91 o 
  -2   5  12      463.34      558.87     15.02 o 
  -1   5  12     3066.88     3274.05     55.71 o 
   0   5  12      460.29      490.62     13.29 o 
   1   5  12      717.26      760.53     12.45 o 
   2   5  12     1014.93     1021.44     16.21 o 
   3   5  12       42.65       52.67      3.79 o 
   4   5  12        0.26        1.49      2.18 o 
   5   5  12      201.38      219.96      6.59 o 
   6   5  12       87.29       97.22      5.75 o 
   7   5  12      161.94      158.66      8.00 o 
   8   5  12       95.65       88.44      6.79 o 
   9   5  12      117.44      114.77      9.53 o 
 -13   6  12       99.20      121.34     12.43 o 
 -12   6  12       38.28       30.89      6.36 o 
 -11   6  12      295.87      368.35     16.68 o 
 -10   6  12      367.72      349.84     12.81 o 
  -9   6  12        8.55       11.18      4.34 o 
  -8   6  12     1418.66     1281.56     26.53 o 
  -7   6  12     1574.20     1440.44     28.24 o 
  -6   6  12       88.45       88.32      4.92 o 
  -5   6  12        4.41        4.77      2.01 o 
  -4   6  12      349.79      360.21     10.11 o 
  -3   6  12      831.30      889.19     29.02 o 
  -2   6  12      119.65      120.07      5.41 o 
  -1   6  12      238.93      249.42     14.89 o 
   0   6  12       18.67       17.93      2.71 o 
   1   6  12      944.72      929.47     14.70 o 
   2   6  12     1086.64     1036.14     16.60 o 
   3   6  12        6.77       22.25      2.92 o 
   4   6  12       69.87       81.43      4.31 o 
   5   6  12       63.55       56.67      6.53 o 
   6   6  12        4.51       -0.01      3.02 o 
   7   6  12       90.40       88.75      6.54 o 
   8   6  12        2.90        2.60      4.27 o 
   9   6  12        0.00       -3.23      4.95 o 
 -13   7  12      267.77      302.32     17.15 o 
 -12   7  12        5.51        3.51      5.37 o 
 -11   7  12        0.02       -2.89      4.42 o 
 -10   7  12      246.69      248.27     11.50 o 
  -9   7  12      149.63      167.09      9.30 o 
  -8   7  12      333.16      299.49      9.24 o 
  -7   7  12      110.27      107.44      9.68 o 
  -6   7  12     2725.63     2642.49     42.12 o 
  -5   7  12     2467.86     2448.10     39.03 o 
  -4   7  12      273.77      242.46      7.14 o 
  -3   7  12       23.47       11.77      2.20 o 
  -2   7  12      327.90      350.73     10.99 o 
  -1   7  12       32.83       10.03      7.31 o 
   0   7  12     1451.07     1421.49     23.08 o 
   1   7  12       33.07       34.37      3.30 o 
   2   7  12     1509.12     1517.26     22.70 o 
   3   7  12        2.31        4.83      2.16 o 
   4   7  12       55.61       62.16      4.16 o 
   5   7  12       37.79       32.68      3.57 o 
   6   7  12       11.06        9.77      3.37 o 
   7   7  12      327.55      350.88     11.16 o 
   8   7  12       37.04       28.61      5.50 o 
   9   7  12       43.09       46.85      7.34 o 
 -13   8  12       26.37       22.59      7.07 o 
 -12   8  12       92.01       92.56      9.37 o 
 -11   8  12       55.64       62.67      7.46 o 
 -10   8  12       62.93       72.00      7.43 o 
  -9   8  12        1.12        5.45      3.95 o 
  -8   8  12       30.05       27.22      4.00 o 
  -7   8  12      832.86      726.39     17.72 o 
  -6   8  12     2447.60     2166.88     35.88 o 
  -5   8  12        0.06        5.35      2.81 o 
  -4   8  12       16.65       13.39      2.73 o 
  -3   8  12      363.86      400.73      9.10 o 
  -2   8  12      314.60      331.51      9.79 o 
  -1   8  12       93.51       96.53      5.89 o 
   0   8  12        6.90       17.80      2.82 o 
   1   8  12      804.54      827.00     15.77 o 
   2   8  12     1223.45     1131.95     20.38 o 
   3   8  12       28.31       25.00      3.73 o 
   4   8  12      143.24      124.35      5.87 o 
   5   8  12      624.97      654.09     19.74 o 
   6   8  12      124.36      131.83      7.44 o 
   7   8  12       34.74       35.53      7.77 o 
   8   8  12        1.30        1.80      5.11 o 
 -13   9  12       28.82       32.50      7.46 o 
 -12   9  12       39.74       48.41      8.26 o 
 -11   9  12       21.10       34.77      6.58 o 
 -10   9  12        3.10        1.03      5.35 o 
  -9   9  12      286.54      315.26     12.27 o 
  -8   9  12       50.05       50.60      4.93 o 
  -7   9  12      401.87      369.83     12.04 o 
  -6   9  12       41.66       35.24      4.08 o 
  -5   9  12     1050.85      980.54     19.27 o 
  -4   9  12      461.94      388.80     15.52 o 
  -3   9  12     1572.01     1540.66     24.35 o 
  -2   9  12      601.91      566.97     14.30 o 
  -1   9  12      226.87      205.95      6.97 o 
   0   9  12      893.24      915.40     16.98 o 
   1   9  12      317.63      294.33      8.46 o 
   2   9  12        7.49        3.00      2.82 o 
   3   9  12      146.40      144.03      6.10 o 
   4   9  12       54.75       49.85      4.30 o 
   5   9  12       84.77       77.75      5.96 o 
   6   9  12       17.00        8.40      5.30 o 
   7   9  12       17.13       16.66      7.96 o 
   8   9  12       68.24       70.94     10.95 o 
 -12  10  12      149.82      155.29     10.85 o 
 -11  10  12       23.96       15.11      4.98 o 
 -10  10  12        0.00        2.82      4.72 o 
  -9  10  12       58.73       55.62      6.72 o 
  -8  10  12        3.74        5.60      3.44 o 
  -7  10  12      111.50       86.96      6.90 o 
  -6  10  12        2.27        5.76      3.08 o 
  -5  10  12      631.88      599.75     14.07 o 
  -4  10  12       51.25       45.52      4.46 o 
  -3  10  12      496.93      432.60     10.32 o 
  -2  10  12      372.51      412.54     13.52 o 
  -1  10  12       13.29        8.00      2.76 o 
   0  10  12     2722.94     2667.60     41.11 o 
   1  10  12     1305.91     1267.10     22.52 o 
   2  10  12        0.13        0.63      2.78 o 
   3  10  12        6.94        1.34      3.63 o 
   4  10  12      297.17      272.82     14.31 o 
   5  10  12       19.38       19.89      4.68 o 
   6  10  12      244.87      271.08     11.72 o 
   7  10  12        5.56        3.25      4.53 o 
   8  10  12      131.58      149.01     13.52 o 
 -12  11  12        0.07       -4.89     10.45 o 
 -11  11  12        0.97       -2.73      4.34 o 
 -10  11  12      134.58      139.03     10.35 o 
  -9  11  12      169.27      175.84      8.63 o 
  -8  11  12        3.40        0.19      3.28 o 
  -7  11  12        0.81        8.43      3.93 o 
  -6  11  12       32.06       40.43      4.76 o 
  -5  11  12        0.10       -1.50      2.81 o 
  -4  11  12        0.00        2.41      2.40 o 
  -3  11  12        0.03        3.06      3.53 o 
  -2  11  12      162.72      129.42      6.11 o 
  -1  11  12       38.94       36.02      3.95 o 
   0  11  12       56.07       58.45      4.71 o 
   1  11  12      968.31      920.43     18.06 o 
   2  11  12       51.52       54.62      4.98 o 
   3  11  12       70.13       61.22      6.52 o 
   4  11  12        7.16        9.30      3.73 o 
   5  11  12       48.52       49.08      5.42 o 
   6  11  12       57.98       70.11      6.94 o 
   7  11  12       80.55       77.21      8.42 o 
   8  11  12      142.00      142.40     10.68 o 
 -12  12  12      123.77      111.39     11.76 o 
 -11  12  12       32.75       30.86      6.69 o 
 -10  12  12      197.16      213.70     15.56 o 
  -9  12  12       58.02       73.03      6.48 o 
  -8  12  12      242.94      254.04      8.54 o 
  -7  12  12        9.97        9.12      3.63 o 
  -6  12  12       14.29       18.58      3.44 o 
  -5  12  12       20.65       14.77      3.13 o 
  -4  12  12        2.91        8.28      2.79 o 
  -3  12  12      141.90      127.44      7.49 o 
  -2  12  12       43.81       38.24      4.57 o 
  -1  12  12     1348.12     1357.26     26.82 o 
   0  12  12     1559.75     1464.45     27.41 o 
   1  12  12       48.70       44.27      4.51 o 
   2  12  12     1051.59     1071.50     20.98 o 
   3  12  12      305.27      296.96      9.70 o 
   4  12  12       79.67       84.57      6.29 o 
   5  12  12      163.29      168.24      9.75 o 
   6  12  12        0.37       -3.93      4.23 o 
   7  12  12        0.09        2.10      5.29 o 
 -11  13  12       33.99       40.85     12.33 o 
 -10  13  12        0.22        9.01      4.85 o 
  -9  13  12      190.56      200.06     11.55 o 
  -8  13  12      126.89      133.82      7.25 o 
  -7  13  12        8.44        8.17      3.64 o 
  -6  13  12      192.64      199.63      8.11 o 
  -5  13  12       89.84       95.78      5.77 o 
  -4  13  12       14.78        3.53      2.58 o 
  -3  13  12       64.89       54.69      4.47 o 
  -2  13  12      102.27       91.44      6.17 o 
  -1  13  12      230.54      229.06      8.24 o 
   0  13  12        0.24       -0.30      3.02 o 
   1  13  12      255.18      229.62      8.62 o 
   2  13  12       60.56       57.54      6.04 o 
   3  13  12        0.23       -3.06      3.06 o 
   4  13  12      102.23       89.55      6.56 o 
   5  13  12        3.24       11.46      4.65 o 
   6  13  12       24.75        9.92      6.94 o 
   7  13  12       51.37       54.46      7.52 o 
 -11  14  12       24.98       16.84     18.03 o 
 -10  14  12        0.34        8.52      6.91 o 
  -9  14  12        7.58        2.37      4.31 o 
  -8  14  12        9.17        3.32      4.69 o 
  -7  14  12      102.49       89.17      6.71 o 
  -6  14  12        0.35       -0.80      3.21 o 
  -5  14  12       47.01       52.64      4.86 o 
  -4  14  12      414.09      426.08     10.09 o 
  -3  14  12       25.95       36.68      4.19 o 
  -2  14  12        0.87       -0.07      2.85 o 
  -1  14  12       54.48       43.77      4.73 o 
   0  14  12      120.24      116.71      8.59 o 
   1  14  12      412.37      395.48     13.08 o 
   2  14  12      241.59      236.80      9.66 o 
   3  14  12      206.76      207.57      8.85 o 
   4  14  12       32.94       34.74      7.39 o 
   5  14  12        2.68        3.27      4.39 o 
   6  14  12        6.96       11.00     11.50 o 
 -10  15  12      204.57      210.19     20.27 o 
  -9  15  12        3.38        1.83      5.20 o 
  -8  15  12      109.87       94.37      6.79 o 
  -7  15  12       54.74       52.99      5.37 o 
  -6  15  12       11.64        1.32      3.46 o 
  -5  15  12       24.65       17.87      3.99 o 
  -4  15  12       66.74       80.71      5.40 o 
  -3  15  12      405.70      432.05     11.20 o 
  -2  15  12       13.88       14.41      3.63 o 
  -1  15  12       45.29       42.18      5.00 o 
   0  15  12      358.59      340.03     13.55 o 
   1  15  12        2.63        1.34      5.63 o 
   2  15  12       14.24       11.99      4.04 o 
   3  15  12       51.25       54.25      7.96 o 
   4  15  12      145.16      132.95      8.97 o 
   5  15  12      142.12      139.22     10.47 o 
   6  15  12       21.42       10.37      5.99 o 
 -10  16  12        8.12       17.64      7.67 o 
  -9  16  12        0.07       -2.88      6.52 o 
  -8  16  12      107.86      109.85      9.47 o 
  -7  16  12       85.74       87.14      8.36 o 
  -6  16  12        0.60       -3.99      3.99 o 
  -5  16  12        1.60       -1.03      3.59 o 
  -4  16  12      526.72      523.85     14.07 o 
  -3  16  12      643.47      663.91     16.92 o 
  -2  16  12      345.79      361.71     16.44 o 
  -1  16  12      128.00      129.39     10.89 o 
   0  16  12        2.77        6.82      4.39 o 
   1  16  12        0.07       -2.12      4.59 o 
   2  16  12       34.42       31.96      4.97 o 
   3  16  12        7.84        0.22      4.00 o 
   4  16  12       36.59       44.92      6.49 o 
   5  16  12       31.56       26.07      6.46 o 
  -9  17  12       47.48       58.04      9.69 o 
  -8  17  12       74.65       89.74     10.62 o 
  -7  17  12       16.07       14.89      6.03 o 
  -6  17  12        0.09       -5.33      7.36 o 
  -5  17  12       53.54       46.98      5.86 o 
  -4  17  12       16.37       14.17      6.03 o 
  -3  17  12        2.27        2.38      4.55 o 
  -2  17  12       31.68       22.18      5.29 o 
  -1  17  12       17.54       13.84      7.00 o 
   0  17  12        0.86        0.67      4.73 o 
   1  17  12       14.48       14.66      6.63 o 
   2  17  12       10.88        9.60      4.40 o 
   3  17  12       52.99       53.15      6.74 o 
   4  17  12      148.15      132.64     10.43 o 
  -8  18  12        0.03       -1.48      6.66 o 
  -7  18  12       34.70       40.21      8.26 o 
  -6  18  12        6.74        4.28      5.04 o 
  -5  18  12       24.36       23.28      6.04 o 
  -4  18  12      410.44      432.86     18.03 o 
  -3  18  12       37.91       49.16      6.68 o 
  -2  18  12      345.60      351.78     19.50 o 
  -1  18  12       87.21       84.49      8.17 o 
   0  18  12      106.86      111.36      7.50 o 
   1  18  12       24.50       27.03      5.43 o 
   2  18  12        0.30        7.19      4.83 o 
   3  18  12       27.39       19.56     14.17 o 
  -7  19  12       33.64       51.68      9.41 o 
  -6  19  12        3.97        4.16      6.40 o 
  -5  19  12       62.31       45.91      9.12 o 
  -4  19  12      339.34      313.84     13.60 o 
  -3  19  12       26.40       27.63      6.17 o 
  -2  19  12       59.16       85.24     19.38 o 
  -1  19  12      180.35      209.50     17.09 o 
   0  19  12      104.71      105.48      7.73 o 
   1  19  12       18.94       15.66      5.02 o 
   2  19  12       33.67       38.02      7.10 o 
  -5  20  12        2.19       -3.99      6.32 o 
  -4  20  12       64.59       75.36     14.18 o 
  -3  20  12      287.09      236.76     25.37 o 
  -2  20  12       54.71       47.36      8.20 o 
  -1  20  12        9.17        7.70      5.25 o 
   0  20  12        0.23       -2.24      4.79 o 
   1  20  12        4.62        3.16      5.61 o 
 -14   1  13        2.80        3.85      8.96 o 
 -13   1  13      131.81      141.22      9.20 o 
 -12   1  13        4.61        3.05      4.06 o 
 -11   1  13        0.30        4.53      3.60 o 
 -10   1  13       80.28       63.39      5.34 o 
  -9   1  13      103.14       94.83      5.70 o 
  -8   1  13        6.67       -1.04      2.19 o 
  -7   1  13      830.46      798.26     14.73 o 
  -6   1  13     1370.03     1410.18     19.26 o 
  -5   1  13      338.50      320.38      6.80 o 
  -4   1  13        0.43        3.41      2.13 o 
  -3   1  13      254.96      299.92      8.95 o 
  -2   1  13      675.82      619.32     12.68 o 
  -1   1  13     3336.52     3703.63     53.22 o 
   0   1  13        3.26        4.39      2.43 o 
   1   1  13        7.05        5.16      2.77 o 
   2   1  13     1345.00     1345.14     22.99 o 
   3   1  13       73.75       71.91      4.23 o 
   4   1  13      199.43      212.52      6.44 o 
   5   1  13       95.72       86.73      4.74 o 
   6   1  13        7.73        7.91      2.97 o 
   7   1  13        1.08        0.20      3.58 o 
   8   1  13        1.08        0.16      5.08 o 
   9   1  13       59.72       68.57     14.37 o 
 -14   2  13        0.08       -1.34      7.60 o 
 -13   2  13       62.44       53.31      8.41 o 
 -12   2  13      362.80      383.48     12.53 o 
 -11   2  13      172.04      168.81      8.63 o 
 -10   2  13       72.10       57.56      5.12 o 
  -9   2  13     1128.70     1106.73     20.75 o 
  -8   2  13     1392.22     1379.46     27.88 o 
  -7   2  13       60.20       48.32      3.06 o 
  -6   2  13      100.10       95.82      4.23 o 
  -5   2  13     1106.04     1208.09     18.92 o 
  -4   2  13       16.12       33.02      2.26 o 
  -3   2  13      694.59      690.68     11.45 o 
  -2   2  13        5.80        8.15      2.01 o 
  -1   2  13       12.39       12.31      1.85 o 
   0   2  13      266.59      257.96     16.39 o 
   1   2  13     1283.07     1272.14     25.14 o 
   2   2  13      154.78      126.00      7.44 o 
   3   2  13      428.03      487.03     10.05 o 
   4   2  13        1.53       -0.34      2.09 o 
   5   2  13      243.80      220.43      6.61 o 
   6   2  13       38.25       38.51      4.29 o 
   7   2  13        9.50        9.00      4.68 o 
   8   2  13      430.48      443.48     19.51 o 
   9   2  13       12.10       -1.15      5.07 o 
 -14   3  13      185.46      202.38     15.53 o 
 -13   3  13        4.38        0.46      6.50 o 
 -12   3  13       99.02       88.12      8.38 o 
 -11   3  13       31.61       33.63      5.57 o 
 -10   3  13       92.52       92.90      6.18 o 
  -9   3  13      220.04      237.67      8.18 o 
  -8   3  13      405.82      399.86     10.00 o 
  -7   3  13      156.59      178.75      6.15 o 
  -6   3  13       22.19       44.18      2.77 o 
  -5   3  13      442.88      480.82     16.71 o 
  -4   3  13       17.52        8.55      1.75 o 
  -3   3  13      130.33      153.51      4.62 o 
  -2   3  13      856.37      952.72     13.31 o 
  -1   3  13     1412.28     1634.75     32.09 o 
   0   3  13     1380.41     1484.88     35.52 o 
   1   3  13        1.77        4.64      2.00 o 
   2   3  13       82.82       78.54      4.85 o 
   3   3  13       23.47       23.80      2.98 o 
   4   3  13      385.72      372.17      9.93 o 
   5   3  13       58.45       58.81      4.15 o 
   6   3  13      193.16      204.45      6.94 o 
   7   3  13      266.10      277.14     12.23 o 
   8   3  13        9.65        7.23      4.28 o 
   9   3  13       19.94       27.58      6.70 o 
 -14   4  13       17.39        7.94      8.03 o 
 -13   4  13       57.21       61.30      8.10 o 
 -12   4  13        7.33        3.11      4.94 o 
 -11   4  13        0.56       -0.03      4.11 o 
 -10   4  13       87.50       75.33      8.45 o 
  -9   4  13     1080.93     1024.63     22.69 o 
  -8   4  13        1.76        6.13      2.69 o 
  -7   4  13       43.10       28.70      2.86 o 
  -6   4  13        0.70        2.29      2.33 o 
  -5   4  13      901.20      934.47     18.99 o 
  -4   4  13      344.20      319.46      8.99 o 
  -3   4  13       93.74       89.23      3.57 o 
  -2   4  13     1387.99     1630.78     24.85 o 
  -1   4  13        8.79        4.55      1.88 o 
   0   4  13     1008.07     1066.35     21.38 o 
   1   4  13      260.70      259.18      7.31 o 
   2   4  13     1007.48      893.14     17.03 o 
   3   4  13     1506.57     1513.74     22.98 o 
   4   4  13        7.31        7.30      2.46 o 
   5   4  13       16.25       11.18      3.70 o 
   6   4  13       45.40       55.57      4.81 o 
   7   4  13       33.36       31.44      4.91 o 
   8   4  13        1.48       -1.12      4.08 o 
   9   4  13       33.46       44.34      7.49 o 
 -13   5  13       29.28       15.86      7.74 o 
 -12   5  13       10.35        2.66      4.85 o 
 -11   5  13        9.76        2.21      4.28 o 
 -10   5  13        0.24        4.84      3.78 o 
  -9   5  13      191.30      196.60      9.21 o 
  -8   5  13       14.23       13.39      4.52 o 
  -7   5  13       23.08       31.53      3.51 o 
  -6   5  13      134.25      106.56      4.88 o 
  -5   5  13       33.40       27.28      2.78 o 
  -4   5  13      756.60      802.05     13.72 o 
  -3   5  13        0.00       -0.37      1.09 o 
  -2   5  13       13.28        6.84      4.44 o 
  -1   5  13     1374.12     1404.62     26.13 o 
   0   5  13      348.77      385.93     10.38 o 
   1   5  13       36.66       44.77      3.63 o 
   2   5  13      798.03      851.66     14.33 o 
   3   5  13      775.57      678.87     12.74 o 
   4   5  13      122.00      107.11      4.93 o 
   5   5  13       26.27       31.17      4.34 o 
   6   5  13      181.83      180.97      7.44 o 
   7   5  13      252.01      274.04      9.92 o 
   8   5  13       12.97        8.71      4.96 o 
   9   5  13       17.45       15.94      6.09 o 
 -13   6  13      115.72      116.72     12.16 o 
 -12   6  13       10.53       17.16      5.88 o 
 -11   6  13        4.77        9.19      4.71 o 
 -10   6  13       38.01       41.29      6.51 o 
  -9   6  13       71.18       79.70      9.89 o 
  -8   6  13       91.99       82.05      5.65 o 
  -7   6  13      152.63      154.37      9.68 o 
  -6   6  13     2983.71     2802.20     43.94 o 
  -5   6  13     2022.71     2192.27     35.07 o 
  -4   6  13       55.26       56.15      3.60 o 
  -3   6  13        1.39        0.45      1.16 o 
  -2   6  13      249.34      269.05     19.01 o 
  -1   6  13     1642.54     1551.78     28.94 o 
   0   6  13       45.75       28.25      3.50 o 
   1   6  13      515.59      512.67     11.33 o 
   2   6  13       48.48       46.85      3.83 o 
   3   6  13       80.00       87.45      4.91 o 
   4   6  13      723.83      731.10     12.62 o 
   5   6  13      155.26      151.89      6.18 o 
   6   6  13      139.96      142.85     10.35 o 
   7   6  13        8.46        8.79      4.23 o 
   8   6  13      166.01      174.78     10.17 o 
 -13   7  13        5.02        0.26      7.21 o 
 -12   7  13       85.19       86.86      9.43 o 
 -11   7  13       43.22       46.51      8.65 o 
 -10   7  13       55.55       62.61     10.57 o 
  -9   7  13       81.32       72.51      6.48 o 
  -8   7  13       23.51       29.03      3.87 o 
  -7   7  13       66.40       81.61      5.32 o 
  -6   7  13     1106.09      993.52     18.97 o 
  -5   7  13      130.57      119.36      7.59 o 
  -4   7  13      210.15      198.22      8.35 o 
  -3   7  13      203.14      186.97      7.56 o 
  -2   7  13      519.81      510.92     12.55 o 
  -1   7  13      122.08      108.00      5.79 o 
   0   7  13      448.00      457.23     12.26 o 
   1   7  13        0.31       -0.64      2.18 o 
   2   7  13      755.62      706.66     14.47 o 
   3   7  13     1668.87     1593.57     27.15 o 
   4   7  13      320.29      331.66      8.78 o 
   5   7  13       22.57       26.08      4.35 o 
   6   7  13        6.67        1.24      3.45 o 
   7   7  13      144.99      127.81      9.19 o 
   8   7  13       16.75        7.43      5.37 o 
 -13   8  13       64.71       48.75      9.86 o 
 -12   8  13        7.66       12.84      5.78 o 
 -11   8  13        9.97        4.97      9.54 o 
 -10   8  13       20.38       13.86      4.96 o 
  -9   8  13       49.60       51.58      5.97 o 
  -8   8  13       14.54       26.98      3.95 o 
  -7   8  13      153.44      129.18      9.08 o 
  -6   8  13        0.45       -0.94      2.57 o 
  -5   8  13       71.60      105.32      5.71 o 
  -4   8  13       99.98       75.17      4.97 o 
  -3   8  13      949.74      935.58     16.33 o 
  -2   8  13     2023.91     1952.60     35.98 o 
  -1   8  13      414.29      398.05     11.26 o 
   0   8  13       33.33       33.12      4.10 o 
   1   8  13      396.03      375.50     12.91 o 
   2   8  13       88.68       79.87      5.25 o 
   3   8  13        6.00        2.47      2.95 o 
   4   8  13        0.25        3.21      2.82 o 
   5   8  13      140.01      125.48      7.12 o 
   6   8  13      106.47      126.99     11.09 o 
   7   8  13       97.60       95.13      7.92 o 
   8   8  13       37.08       34.12      7.10 o 
 -13   9  13       89.92      113.35     13.62 o 
 -12   9  13       37.87       35.01     13.98 o 
 -11   9  13        7.11        2.78      7.27 o 
 -10   9  13       56.28       51.76      6.76 o 
  -9   9  13       42.58       49.37      6.26 o 
  -8   9  13       31.92       29.69      4.93 o 
  -7   9  13       34.87       42.39      7.24 o 
  -6   9  13      435.50      386.44     10.80 o 
  -5   9  13      609.07      540.50     12.88 o 
  -4   9  13       28.98       20.15      3.33 o 
  -3   9  13      435.74      434.81     11.05 o 
  -2   9  13      759.65      738.25     35.26 o 
  -1   9  13        6.58        8.49      3.20 o 
   0   9  13     1061.24     1025.51     18.67 o 
   1   9  13      253.88      265.01      8.20 o 
   2   9  13      475.56      460.92     11.54 o 
   3   9  13        1.24        2.34      3.45 o 
   4   9  13       49.46       49.38      4.45 o 
   5   9  13      173.60      170.75     12.06 o 
   6   9  13        0.42        4.60      4.23 o 
   7   9  13       23.92       20.14      8.50 o 
   8   9  13        1.84       -2.75      5.16 o 
 -12  10  13      269.08      300.03     17.06 o 
 -11  10  13       98.32       93.56      9.13 o 
 -10  10  13        2.96        8.76      6.16 o 
  -9  10  13       37.01       55.41      6.77 o 
  -8  10  13      772.72      811.71     22.21 o 
  -7  10  13       57.74       81.01      6.05 o 
  -6  10  13      105.14      101.59      6.33 o 
  -5  10  13       17.91       16.20      4.61 o 
  -4  10  13      147.78      117.05      6.39 o 
  -3  10  13      788.44      815.83     16.36 o 
  -2  10  13       14.31       13.71      4.12 o 
  -1  10  13       32.42       36.52      3.74 o 
   0  10  13      760.35      725.57     14.90 o 
   1  10  13      176.50      156.43      6.94 o 
   2  10  13       51.65       48.22      4.66 o 
   3  10  13       14.31       16.52      3.80 o 
   4  10  13       21.70       29.53      4.27 o 
   5  10  13       26.71       30.86      4.74 o 
   6  10  13       53.21       41.38      6.00 o 
   7  10  13       30.89       35.68      6.89 o 
   8  10  13        8.48       -0.60      5.51 o 
 -12  11  13      152.05      149.13     10.80 o 
 -11  11  13      104.46      132.75     10.72 o 
 -10  11  13      228.34      267.19     13.20 o 
  -9  11  13      362.68      384.64     14.41 o 
  -8  11  13       58.87       63.79      7.51 o 
  -7  11  13     1114.54     1076.21     22.43 o 
  -6  11  13      331.28      297.78     10.07 o 
  -5  11  13        1.45        1.06      3.29 o 
  -4  11  13        1.51        3.82      2.69 o 
  -3  11  13        1.48       -2.68      2.68 o 
  -2  11  13      789.66      715.23     23.21 o 
  -1  11  13     1437.11     1408.78     24.48 o 
   0  11  13        7.45        4.34      3.04 o 
   1  11  13       15.23       11.14      3.37 o 
   2  11  13        0.00        5.48      3.22 o 
   3  11  13       30.90       13.84      4.02 o 
   4  11  13      229.79      245.79      9.35 o 
   5  11  13      106.02      115.39     13.22 o 
   6  11  13       12.44       11.52      5.06 o 
   7  11  13       51.34       39.65      9.15 o 
 -12  12  13        0.00       -2.97      6.05 o 
 -11  12  13        0.94       -1.51      5.59 o 
 -10  12  13        3.96        5.51      4.50 o 
  -9  12  13      188.53      180.43     11.33 o 
  -8  12  13      180.05      191.82      9.41 o 
  -7  12  13       11.71        9.24      4.27 o 
  -6  12  13       10.70       10.49      4.06 o 
  -5  12  13      161.19      170.72      8.48 o 
  -4  12  13      277.94      288.01      7.78 o 
  -3  12  13       10.84        8.57      2.86 o 
  -2  12  13      273.88      278.13      8.80 o 
  -1  12  13      266.46      266.93     11.11 o 
   0  12  13       48.53       48.73      4.69 o 
   1  12  13       56.71       48.08      5.91 o 
   2  12  13        1.31       -0.95      3.26 o 
   3  12  13        6.62        4.71      3.52 o 
   4  12  13      116.82      113.08     11.95 o 
   5  12  13        1.77       11.28      4.41 o 
   6  12  13       21.06       26.91      9.02 o 
   7  12  13        0.01        2.10      5.59 o 
 -11  13  13      101.95      102.37      9.69 o 
 -10  13  13      278.48      334.03     12.45 o 
  -9  13  13       73.44       85.41      7.44 o 
  -8  13  13       91.99       95.91      6.32 o 
  -7  13  13        8.84        5.79      3.63 o 
  -6  13  13       31.78       18.84      3.95 o 
  -5  13  13      762.46      775.45     15.51 o 
  -4  13  13      288.21      263.75      7.71 o 
  -3  13  13      125.65      129.74      6.56 o 
  -2  13  13        1.18        3.53      2.85 o 
  -1  13  13        7.66        8.14      3.32 o 
   0  13  13      174.24      199.87      8.23 o 
   1  13  13        0.48       -3.11      3.11 o 
   2  13  13       25.79       15.94      8.02 o 
   3  13  13       81.80       93.08      7.54 o 
   4  13  13        0.91        2.22      3.74 o 
   5  13  13       65.98       56.50      6.60 o 
   6  13  13      132.90      132.72     10.41 o 
 -11  14  13       20.51       22.36      7.98 o 
 -10  14  13        0.55        1.55      5.34 o 
  -9  14  13      235.07      256.53     11.10 o 
  -8  14  13       37.78       26.87      4.58 o 
  -7  14  13      171.30      183.15      8.95 o 
  -6  14  13       17.50       18.60      3.80 o 
  -5  14  13       19.29       24.95      4.82 o 
  -4  14  13      478.89      493.55     12.72 o 
  -3  14  13      213.40      209.66      7.93 o 
  -2  14  13       48.44       51.30      5.11 o 
  -1  14  13        5.42        5.07      3.45 o 
   0  14  13      139.95      136.40     13.57 o 
   1  14  13      119.31      118.93      9.63 o 
   2  14  13       24.21       20.65      4.92 o 
   3  14  13       33.37       31.13      4.84 o 
   4  14  13        0.89        0.66      3.99 o 
   5  14  13        0.16       -3.49      4.94 o 
   6  14  13       12.81       10.50      5.84 o 
 -10  15  13      149.11      191.88     14.33 o 
  -9  15  13       31.31       36.20      9.46 o 
  -8  15  13       58.03       64.87      6.02 o 
  -7  15  13        4.50        0.16      3.86 o 
  -6  15  13       20.76        7.70      3.73 o 
  -5  15  13       14.50       17.74      3.76 o 
  -4  15  13      116.82      119.17      6.77 o 
  -3  15  13      473.00      506.31     13.73 o 
  -2  15  13       40.99       50.83      6.12 o 
  -1  15  13        1.87       -1.09      3.45 o 
   0  15  13        4.45        1.09      4.72 o 
   1  15  13       29.17       27.62      5.83 o 
   2  15  13       95.75       88.46      6.61 o 
   3  15  13        0.00        1.56      3.83 o 
   4  15  13       41.69       38.99      6.31 o 
   5  15  13        0.60       -5.07      5.07 o 
  -9  16  13       20.91       20.45      7.87 o 
  -8  16  13        2.42       -4.02      5.38 o 
  -7  16  13       34.30       46.41      5.95 o 
  -6  16  13       51.06       49.40      5.53 o 
  -5  16  13       14.19       15.32      3.73 o 
  -4  16  13      351.64      336.27     10.34 o 
  -3  16  13        0.03       -2.26      3.24 o 
  -2  16  13        2.39       -0.57      3.74 o 
  -1  16  13      138.95      126.51      8.83 o 
   0  16  13        9.92       13.63      4.92 o 
   1  16  13        5.04        1.34      5.43 o 
   2  16  13       13.05        4.82      4.14 o 
   3  16  13       41.06       42.36      5.59 o 
   4  16  13       72.97       72.59      8.32 o 
   5  16  13       15.63        9.02      5.83 o 
  -9  17  13        0.04       -2.00      9.99 o 
  -8  17  13      119.53      106.11     11.21 o 
  -7  17  13      123.83      111.73      9.45 o 
  -6  17  13        1.37       -3.08      4.10 o 
  -5  17  13       45.10       52.10      6.22 o 
  -4  17  13        4.55        3.73      4.81 o 
  -3  17  13      203.73      189.03     12.20 o 
  -2  17  13       43.64       40.06      6.17 o 
  -1  17  13      115.62      101.91     10.59 o 
   0  17  13        2.55        1.75      4.55 o 
   1  17  13       53.25       60.25      9.24 o 
   2  17  13        7.99        0.15      4.19 o 
   3  17  13        6.75       -4.67      4.79 o 
   4  17  13        5.76       -0.57      9.19 o 
  -8  18  13       69.35       57.82      9.60 o 
  -7  18  13       91.50       67.30     12.59 o 
  -6  18  13        0.00       -2.44      5.17 o 
  -5  18  13       22.83       34.76      6.69 o 
  -4  18  13       31.61       27.21      6.13 o 
  -3  18  13      210.40      256.61     19.54 o 
  -2  18  13        0.87       -0.03      4.71 o 
  -1  18  13        0.40        0.82      4.78 o 
   0  18  13       15.76       11.40      5.54 o 
   1  18  13       22.32       20.57      5.23 o 
   2  18  13       13.68       12.25      5.28 o 
   3  18  13       14.92        9.05      6.09 o 
  -6  19  13      239.26      248.07     15.35 o 
  -5  19  13        4.74       12.46      6.78 o 
  -4  19  13       62.42       57.81      7.79 o 
  -3  19  13        0.04        1.95      5.25 o 
  -2  19  13       17.27       12.92      5.71 o 
  -1  19  13        0.00        3.16      5.35 o 
   0  19  13        2.34        6.15      5.46 o 
   1  19  13       10.28        3.74      4.99 o 
   2  19  13        8.52        1.43      5.92 o 
  -5  20  13        7.43       10.52      7.22 o 
  -4  20  13       50.99       66.36     17.99 o 
  -3  20  13        3.10       12.13      7.66 o 
  -2  20  13       44.34       41.62     21.38 o 
  -1  20  13       14.17       -2.95      6.89 o 
   0  20  13       52.17       55.67      7.28 o 
 -14   0  14       67.85       90.30     16.00 o 
 -13   0  14      100.18       86.05     24.02 o 
 -12   0  14       81.53       93.61     18.57 o 
 -11   0  14        9.21        3.56      8.45 o 
 -10   0  14      699.55      604.65     20.21 o 
  -9   0  14      740.64      764.57     33.01 o 
  -8   0  14       96.83      121.53      8.10 o 
  -7   0  14      811.59      727.68     19.17 o 
  -6   0  14       16.26       13.90      2.60 o 
  -5   0  14       10.35       12.06      3.56 o 
  -4   0  14       12.42        5.71      3.53 o 
  -3   0  14      481.42      607.00     24.63 o 
  -2   0  14      408.74      492.52      9.71 o 
  -1   0  14      649.10      715.15     17.78 o 
   0   0  14       60.64       58.00      8.29 o 
   1   0  14     1005.71     1033.21     25.88 o 
   2   0  14      177.49      154.41     12.61 o 
   3   0  14        7.93       12.55      5.22 o 
   4   0  14       85.16       87.42      6.39 o 
   5   0  14      681.86      641.75     16.98 o 
   6   0  14      842.90      854.98     21.34 o 
   7   0  14       78.85       79.35      9.15 o 
   8   0  14       22.87       13.22      6.71 o 
   9   0  14       27.57       27.82      9.50 o 
 -14   1  14      111.21      132.27     13.83 o 
 -13   1  14      260.29      297.58     13.60 o 
 -12   1  14       47.42       61.77      6.28 o 
 -11   1  14        8.91        4.08      3.60 o 
 -10   1  14        0.05       -0.87      2.90 o 
  -9   1  14      403.25      406.09     10.64 o 
  -8   1  14      486.60      473.60     20.14 o 
  -7   1  14     3952.27     3803.07     55.76 o 
  -6   1  14       44.45       25.46      2.06 o 
  -5   1  14     1821.40     1845.72     23.91 o 
  -4   1  14      140.09      142.65      6.56 o 
  -3   1  14       17.47       28.55      4.07 o 
  -2   1  14        3.44        5.52      1.06 o 
  -1   1  14        0.02       -1.28      1.41 o 
   0   1  14      147.45      161.06     11.71 o 
   1   1  14      369.55      369.12      8.91 o 
   2   1  14       36.42       37.60      3.80 o 
   3   1  14       67.51       47.22      4.61 o 
   4   1  14        5.57        4.17      2.33 o 
   5   1  14       90.92       85.01      4.88 o 
   6   1  14      174.70      179.48      7.02 o 
   7   1  14        1.86       -3.63      3.63 o 
   8   1  14      111.84       89.28      7.05 o 
   9   1  14       48.73       46.72     13.33 o 
 -14   2  14      113.19      119.51     19.34 o 
 -13   2  14       11.80        2.64      8.12 o 
 -12   2  14       28.25       31.10      6.00 o 
 -11   2  14        2.54       -2.38      3.39 o 
 -10   2  14      103.33      103.21      6.44 o 
  -9   2  14     1142.36     1126.45     22.32 o 
  -8   2  14       22.55       34.14      4.48 o 
  -7   2  14       95.85      101.62      5.99 o 
  -6   2  14      910.08      954.85     16.38 o 
  -5   2  14      944.96      888.47     16.63 o 
  -4   2  14        3.08        3.82      1.13 o 
  -3   2  14       36.00       45.39      2.41 o 
  -2   2  14       48.29       66.33      3.39 o 
  -1   2  14      563.02      567.40     10.63 o 
   0   2  14        0.11       -1.20      1.22 o 
   1   2  14        2.10        4.91      2.22 o 
   2   2  14       70.61       64.36      4.55 o 
   3   2  14      340.65      314.58      9.40 o 
   4   2  14       25.62       25.33      2.99 o 
   5   2  14       13.95       11.17      2.97 o 
   6   2  14       11.85       11.19      3.34 o 
   7   2  14        4.09       -1.57      3.84 o 
   8   2  14       13.87       14.30      5.37 o 
   9   2  14        1.32        7.65      5.74 o 
 -14   3  14       17.33       14.97      7.94 o 
 -13   3  14        0.11       -0.65      5.34 o 
 -12   3  14      120.82      116.21      9.05 o 
 -11   3  14       24.79       43.18     10.63 o 
 -10   3  14       23.40       16.56      4.25 o 
  -9   3  14      346.66      318.40      9.41 o 
  -8   3  14     1150.02     1128.25     20.20 o 
  -7   3  14     2966.21     2984.74     41.34 o 
  -6   3  14       66.91       57.73      3.10 o 
  -5   3  14       39.73       44.42      2.99 o 
  -4   3  14      222.58      236.39      5.94 o 
  -3   3  14        2.78        3.50      1.63 o 
  -2   3  14        0.11       -0.34      1.10 o 
  -1   3  14      346.15      331.03      8.72 o 
   0   3  14       10.03        9.92      2.52 o 
   1   3  14        4.80       11.13      2.48 o 
   2   3  14      329.52      330.71      9.51 o 
   3   3  14       84.43       73.96      4.51 o 
   4   3  14        4.30        8.48      2.52 o 
   5   3  14      119.08      112.32      5.47 o 
   6   3  14      193.97      223.32      7.55 o 
   7   3  14      320.19      340.06     11.20 o 
   8   3  14       61.01       80.11      7.51 o 
 -14   4  14        0.17       -1.52      7.24 o 
 -13   4  14      141.87      136.84     10.58 o 
 -12   4  14       51.17       42.19      6.82 o 
 -11   4  14        4.71        4.24      4.21 o 
 -10   4  14       77.23       63.62      9.46 o 
  -9   4  14       51.82       39.75      5.02 o 
  -8   4  14      160.80      169.30     10.26 o 
  -7   4  14        0.99        8.68      2.64 o 
  -6   4  14       22.92       33.37      2.97 o 
  -5   4  14        9.67        9.29      1.33 o 
  -4   4  14      820.00      820.93     16.11 o 
  -3   4  14     1277.51     1299.92     19.80 o 
  -2   4  14      536.98      609.33      9.58 o 
  -1   4  14      210.93      226.56      7.11 o 
   0   4  14      242.77      255.60      7.36 o 
   1   4  14      195.94      205.19      7.82 o 
   2   4  14      117.77      134.47      9.98 o 
   3   4  14       98.28       90.32      4.92 o 
   4   4  14       28.44       27.46      3.23 o 
   5   4  14       55.71       52.73      5.19 o 
   6   4  14       81.21       71.10      5.42 o 
   7   4  14       36.16       40.15      5.35 o 
   8   4  14       40.72       50.69      6.52 o 
 -13   5  14        0.43       -1.19      6.55 o 
 -12   5  14       18.06       19.77      5.83 o 
 -11   5  14        0.11        1.11      4.46 o 
 -10   5  14       85.69       87.45      7.17 o 
  -9   5  14        4.68        4.20      3.60 o 
  -8   5  14      188.81      186.75      6.93 o 
  -7   5  14      296.92      278.69      8.19 o 
  -6   5  14       59.40       60.05      3.92 o 
  -5   5  14        0.04        1.67      1.81 o 
  -4   5  14      549.43      575.04     10.70 o 
  -3   5  14       61.29       81.57      3.05 o 
  -2   5  14     3156.56     3443.94     99.13 o 
  -1   5  14       79.01       61.88      4.30 o 
   0   5  14      456.51      491.46     10.52 o 
   1   5  14        3.68        0.02      2.24 o 
   2   5  14       10.03        2.92      2.74 o 
   3   5  14      523.61      504.36     10.68 o 
   4   5  14      170.31      156.21      5.80 o 
   5   5  14       44.68       46.01      4.03 o 
   6   5  14        7.55        5.65      3.42 o 
   7   5  14      186.56      207.84      9.26 o 
   8   5  14       12.15        6.91      4.77 o 
 -13   6  14       25.00       33.94      8.36 o 
 -12   6  14       58.12       56.30     12.41 o 
 -11   6  14       33.52       28.01      5.58 o 
 -10   6  14      102.52       94.55      7.66 o 
  -9   6  14      133.21      103.02      7.52 o 
  -8   6  14      846.27      767.81     15.61 o 
  -7   6  14        3.81        1.09      2.59 o 
  -6   6  14      122.14       92.06      5.34 o 
  -5   6  14      117.61      117.50      5.06 o 
  -4   6  14       55.44       75.83      3.71 o 
  -3   6  14      447.45      488.48      9.41 o 
  -2   6  14        0.08        1.67      2.18 o 
  -1   6  14      808.50      823.28     17.66 o 
   0   6  14        9.56        7.48      2.86 o 
   1   6  14       63.52       71.31      5.59 o 
   2   6  14      600.32      577.83     12.65 o 
   3   6  14      362.01      328.40      8.48 o 
   4   6  14        0.79        1.12      2.47 o 
   5   6  14       20.48        5.55      2.98 o 
   6   6  14       17.02       17.13      3.79 o 
   7   6  14       49.50       48.64      6.70 o 
   8   6  14        1.51       16.19      5.87 o 
 -13   7  14        9.88       11.99      7.86 o 
 -12   7  14       16.85       16.80      7.92 o 
 -11   7  14       54.73       61.67     10.77 o 
 -10   7  14        0.29       -2.08      4.04 o 
  -9   7  14      178.50      195.44      9.89 o 
  -8   7  14      126.94      146.27      6.96 o 
  -7   7  14       70.22       62.68      5.99 o 
  -6   7  14       10.92       16.69      3.09 o 
  -5   7  14     1858.55     1689.28     28.59 o 
  -4   7  14     1161.77     1003.75     18.57 o 
  -3   7  14      205.85      198.32      7.28 o 
  -2   7  14      636.13      589.23     13.97 o 
  -1   7  14        0.03        0.40      2.55 o 
   0   7  14      106.41       88.06      5.92 o 
   1   7  14      152.83      141.61      8.89 o 
   2   7  14        0.65       -2.50      2.58 o 
   3   7  14       30.41       34.39      6.69 o 
   4   7  14      327.06      343.65      9.09 o 
   5   7  14      154.54      140.08      6.75 o 
   6   7  14      227.33      230.80      9.46 o 
   7   7  14       69.68       65.67      7.14 o 
   8   7  14        2.20        7.70      5.57 o 
 -13   8  14       86.02      101.72     12.26 o 
 -12   8  14        0.21        4.11      5.45 o 
 -11   8  14        7.91        8.81      7.94 o 
 -10   8  14       45.45       60.60      6.91 o 
  -9   8  14       32.31       43.10      5.67 o 
  -8   8  14       14.85       27.30      3.90 o 
  -7   8  14      124.32      104.56      8.34 o 
  -6   8  14      796.39      849.47     21.27 o 
  -5   8  14      349.11      343.63     10.52 o 
  -4   8  14      823.38      807.41     16.26 o 
  -3   8  14       55.23       68.94      5.07 o 
  -2   8  14      872.51      875.36     19.22 o 
  -1   8  14     1797.48     1897.04     35.69 o 
   0   8  14       44.73       44.55      4.83 o 
   1   8  14      299.96      315.81      8.91 o 
   2   8  14      264.62      229.99      7.97 o 
   3   8  14      126.37      129.63      6.94 o 
   4   8  14      230.54      241.30      7.86 o 
   5   8  14        0.77        0.90      3.48 o 
   6   8  14        4.03        0.85      4.15 o 
   7   8  14       12.69       11.73      5.75 o 
   8   8  14        4.62       -1.57      5.47 o 
 -13   9  14        0.79       -1.96      7.57 o 
 -12   9  14      218.77      223.21     17.38 o 
 -11   9  14       73.49       60.82      7.60 o 
 -10   9  14      198.76      220.70     11.25 o 
  -9   9  14        0.00       -1.90      3.81 o 
  -8   9  14        6.64        1.23      3.30 o 
  -7   9  14       94.50       86.75      6.03 o 
  -6   9  14      165.85      144.04      6.92 o 
  -5   9  14      743.60      629.54     14.62 o 
  -4   9  14      944.05      820.66     15.46 o 
  -3   9  14      407.14      404.03     10.76 o 
  -2   9  14        0.14        1.69      2.76 o 
  -1   9  14      427.45      421.96     12.55 o 
   0   9  14        5.24       13.28      3.90 o 
   1   9  14       70.93       73.25      5.04 o 
   2   9  14      103.91      111.00      6.28 o 
   3   9  14       23.12       31.80      5.25 o 
   4   9  14        2.13        1.93      3.04 o 
   5   9  14       21.12       14.55      6.43 o 
   6   9  14       52.95       48.65      6.19 o 
   7   9  14      148.96      108.36      9.72 o 
 -12  10  14        4.94        4.58      7.13 o 
 -11  10  14      117.65      113.27      9.79 o 
 -10  10  14      137.07      122.35      9.38 o 
  -9  10  14        4.18        4.43      4.44 o 
  -8  10  14       57.38       47.82      5.02 o 
  -7  10  14      164.82      152.92      7.83 o 
  -6  10  14      322.30      266.04     14.46 o 
  -5  10  14      708.81      645.54     14.97 o 
  -4  10  14       13.72       16.34      3.13 o 
  -3  10  14       58.37       54.39      6.91 o 
  -2  10  14      165.18      170.62      8.96 o 
  -1  10  14      348.99      344.13     16.35 o 
   0  10  14       43.81       58.27      7.69 o 
   1  10  14        3.36       -1.53      2.79 o 
   2  10  14       70.82       58.61      5.54 o 
   3  10  14      148.94      152.62      7.67 o 
   4  10  14      138.77      126.98      7.29 o 
   5  10  14        2.52        2.72      3.77 o 
   6  10  14        1.28       -0.55      5.29 o 
   7  10  14      180.59      187.38     28.07 o 
 -12  11  14       41.95       44.56      9.71 o 
 -11  11  14       42.83       48.93      7.56 o 
 -10  11  14       84.11       79.96      8.34 o 
  -9  11  14      103.36      123.25      9.37 o 
  -8  11  14       22.27       27.71      4.61 o 
  -7  11  14      134.39      132.16      7.85 o 
  -6  11  14       50.94       50.53      5.13 o 
  -5  11  14       54.69       50.84      5.04 o 
  -4  11  14       23.65       22.94      3.54 o 
  -3  11  14        0.06       -2.54      4.26 o 
  -2  11  14      565.66      586.07     16.05 o 
  -1  11  14        2.54        2.70      2.96 o 
   0  11  14      970.67      997.40     21.33 o 
   1  11  14      133.51      132.32      8.10 o 
   2  11  14      140.98      133.54      9.47 o 
   3  11  14      222.73      240.73      9.35 o 
   4  11  14       83.40       89.99      6.54 o 
   5  11  14      120.47      119.12      7.65 o 
   6  11  14        1.54        0.08      5.30 o 
   7  11  14        7.87        3.70      5.54 o 
 -12  12  14      395.24      434.44     16.54 o 
 -11  12  14        8.18       15.69     17.99 o 
 -10  12  14      143.21      153.94     11.04 o 
  -9  12  14       80.29       90.34      8.54 o 
  -8  12  14        6.29        5.64      4.08 o 
  -7  12  14      169.24      196.97      9.58 o 
  -6  12  14       70.76       88.71      6.61 o 
  -5  12  14      149.19      172.82      8.23 o 
  -4  12  14       68.96       61.10      5.00 o 
  -3  12  14        4.43       -0.38      3.18 o 
  -2  12  14       97.83      101.59      6.06 o 
  -1  12  14      165.16      165.81      7.62 o 
   0  12  14       79.95       86.20      5.89 o 
   1  12  14       44.43       54.41      5.12 o 
   2  12  14      149.03      131.40      8.01 o 
   3  12  14       81.06       84.56      7.38 o 
   4  12  14       82.44       59.07      5.93 o 
   5  12  14       49.18       42.89      5.54 o 
   6  12  14       53.35       48.65      7.44 o 
 -11  13  14      205.64      233.52     13.22 o 
 -10  13  14       35.01       50.64      7.84 o 
  -9  13  14        4.68       -1.45      5.03 o 
  -8  13  14      146.49      144.65      9.78 o 
  -7  13  14       35.51       27.04      5.06 o 
  -6  13  14       95.79       92.27      6.95 o 
  -5  13  14       33.50       35.79      4.45 o 
  -4  13  14       61.15       58.45      4.46 o 
  -3  13  14       81.95       73.64      5.11 o 
  -2  13  14       73.44       59.18      5.81 o 
  -1  13  14        0.84       -3.33      3.33 o 
   0  13  14      175.74      174.88      8.08 o 
   1  13  14       31.50       26.09      4.40 o 
   2  13  14        8.58        2.17      3.71 o 
   3  13  14       12.99       18.66      5.07 o 
   4  13  14       16.86       16.58      4.50 o 
   5  13  14       13.33       12.91      5.54 o 
   6  13  14       41.65       31.60      6.92 o 
 -11  14  14        2.43       -6.24      6.24 o 
 -10  14  14       34.35       25.61      6.75 o 
  -9  14  14        1.57        2.12      6.03 o 
  -8  14  14       69.25       72.00      6.03 o 
  -7  14  14        0.00        2.71      3.78 o 
  -6  14  14       52.92       52.29      5.02 o 
  -5  14  14        8.53        9.76      3.26 o 
  -4  14  14       36.30       51.97      4.81 o 
  -3  14  14       50.03       57.27      4.90 o 
  -2  14  14      175.84      168.34      7.43 o 
  -1  14  14       94.75       79.96      6.09 o 
   0  14  14        1.56        1.42      3.48 o 
   1  14  14       45.48       43.36      5.68 o 
   2  14  14        1.19       -0.35      4.17 o 
   3  14  14       42.96       41.44      5.29 o 
   4  14  14       15.49       11.85      4.68 o 
   5  14  14      428.02      438.06     26.31 o 
 -10  15  14       82.55       74.66     10.29 o 
  -9  15  14       35.18       37.24      6.85 o 
  -8  15  14      188.18      172.09     11.60 o 
  -7  15  14      150.48      154.28      8.86 o 
  -6  15  14       37.71       42.05      4.98 o 
  -5  15  14       27.30       22.53      3.83 o 
  -4  15  14       74.97       87.79      5.96 o 
  -3  15  14        0.34        2.00      3.20 o 
  -2  15  14        0.13       -3.03      3.03 o 
  -1  15  14       82.77       69.80      6.05 o 
   0  15  14      133.03      140.35      8.00 o 
   1  15  14      133.13      153.05     13.70 o 
   2  15  14       22.24       29.65      5.82 o 
   3  15  14       17.09       16.52      4.74 o 
   4  15  14        7.72       12.75      5.34 o 
   5  15  14        7.18       -1.24      5.37 o 
  -9  16  14        4.44       32.72      8.07 o 
  -8  16  14        4.98        5.96      4.81 o 
  -7  16  14      146.29      159.27      9.36 o 
  -6  16  14       26.56       26.18      4.37 o 
  -5  16  14       84.97       97.32      6.95 o 
  -4  16  14        2.08        1.33      3.69 o 
  -3  16  14       80.09       83.66      6.14 o 
  -2  16  14        2.49       -3.43      3.43 o 
  -1  16  14      289.98      287.98     10.83 o 
   0  16  14       24.47       21.40      5.59 o 
   1  16  14       12.90        9.19      4.81 o 
   2  16  14       59.26       60.23      7.23 o 
   3  16  14       20.80       37.06      6.03 o 
   4  16  14       29.94       17.66     11.58 o 
  -8  17  14      180.27      209.09     22.13 o 
  -7  17  14      158.71      149.57     15.91 o 
  -6  17  14        2.79       -3.58      4.32 o 
  -5  17  14       68.84       60.22      7.26 o 
  -4  17  14        0.41        0.03      4.39 o 
  -3  17  14       35.79       32.33      6.01 o 
  -2  17  14        0.47       -2.93      4.28 o 
  -1  17  14      250.59      260.60     22.21 o 
   0  17  14      266.79      279.99     21.56 o 
   1  17  14       63.66       64.69      7.54 o 
   2  17  14       49.36       44.16      8.87 o 
   3  17  14        7.75       -3.54      4.70 o 
  -7  18  14       32.25       46.71      8.57 o 
  -6  18  14       47.71       44.39      8.38 o 
  -5  18  14        8.38        8.93      5.42 o 
  -4  18  14      111.39      115.91      9.44 o 
  -3  18  14       56.14       60.44      7.41 o 
  -2  18  14        0.42       -0.71      4.82 o 
  -1  18  14       18.57       19.57      5.70 o 
   0  18  14       28.64       25.91      6.10 o 
   1  18  14      383.97      381.96     25.22 o 
   2  18  14       49.53       52.58      7.02 o 
  -6  19  14      208.72      228.24     24.31 o 
  -5  19  14       32.22       43.78      8.43 o 
  -4  19  14      550.21      576.08     21.58 o 
  -3  19  14       51.60       71.35      9.35 o 
  -2  19  14        0.03       -5.37      5.37 o 
  -1  19  14      126.16      128.37     11.43 o 
   0  19  14       30.64       25.17      6.94 o 
   1  19  14      131.42      118.55     12.26 o 
  -4  20  14       21.25       41.97     18.06 o 
  -3  20  14       37.90       37.07      8.10 o 
  -2  20  14       86.11       70.81     13.72 o 
  -1  20  14       13.88       29.10      9.33 o 
 -14   1  15        8.68        7.88      7.81 o 
 -13   1  15       90.23      103.17     15.47 o 
 -12   1  15       47.62       41.81      5.51 o 
 -11   1  15       58.29       52.90      5.92 o 
 -10   1  15      322.22      328.97     14.04 o 
  -9   1  15      248.08      259.32      8.37 o 
  -8   1  15      230.97      216.48      6.97 o 
  -7   1  15       34.23       42.57      2.73 o 
  -6   1  15       32.73       32.23      2.17 o 
  -5   1  15      685.74      677.22     14.98 o 
  -4   1  15       38.35       38.07      2.96 o 
  -3   1  15       25.20       21.11      4.59 o 
  -2   1  15       34.33       50.97      2.56 o 
  -1   1  15       18.88       16.80      2.29 o 
   0   1  15      309.86      338.66      8.14 o 
   1   1  15      228.90      235.52      7.21 o 
   2   1  15      443.10      421.25     10.70 o 
   3   1  15      399.22      369.97     10.44 o 
   4   1  15       49.60       40.59      4.02 o 
   5   1  15        0.93        0.12      2.58 o 
   6   1  15        8.12        6.98      3.27 o 
   7   1  15        3.00       -3.19      4.12 o 
   8   1  15        0.44        3.70     10.23 o 
 -14   2  15        0.00       -2.30      7.08 o 
 -13   2  15        5.25        1.15      5.44 o 
 -12   2  15        7.19        1.23      4.34 o 
 -11   2  15       41.55       39.21      5.69 o 
 -10   2  15      191.79      192.45      8.02 o 
  -9   2  15       25.05       29.94      3.76 o 
  -8   2  15       27.40       35.55      6.32 o 
  -7   2  15     1681.89     1705.33     25.13 o 
  -6   2  15     1441.54     1439.14     17.67 o 
  -5   2  15       31.72       33.06      2.20 o 
  -4   2  15      621.97      643.64      9.34 o 
  -3   2  15      366.32      426.21      8.30 o 
  -2   2  15      192.14      168.51      3.92 o 
  -1   2  15      129.26      141.72      4.78 o 
   0   2  15        7.96        9.38      2.20 o 
   1   2  15      102.98      129.44      5.72 o 
   2   2  15      816.28      724.68     15.15 o 
   3   2  15      377.97      348.63     10.20 o 
   4   2  15       13.61        7.26      3.34 o 
   5   2  15       64.42       52.49      4.15 o 
   6   2  15       58.23       62.54      4.95 o 
   7   2  15      398.13      372.22     11.90 o 
   8   2  15       98.98      105.88      9.68 o 
 -14   3  15      192.71      177.94     26.69 o 
 -13   3  15      306.21      320.49     14.00 o 
 -12   3  15      130.13      144.35      9.83 o 
 -11   3  15      334.14      357.78     13.02 o 
 -10   3  15       80.78       71.00      8.15 o 
  -9   3  15       65.63       76.12      6.41 o 
  -8   3  15       11.98       13.27      3.52 o 
  -7   3  15     1917.64     1851.86     34.57 o 
  -6   3  15      201.22      198.83      8.24 o 
  -5   3  15      286.94      313.15      7.39 o 
  -4   3  15      100.90      100.02      3.87 o 
  -3   3  15       29.14       23.50      2.67 o 
  -2   3  15       62.28       47.65      3.38 o 
  -1   3  15      758.48      762.55     13.74 o 
   0   3  15      228.15      245.91      6.91 o 
   1   3  15      867.92      856.57     16.26 o 
   2   3  15     3435.10     3377.02     51.75 o 
   3   3  15        3.14        3.45      2.97 o 
   4   3  15        0.40        0.75      2.69 o 
   5   3  15        9.66        5.95      2.94 o 
   6   3  15       36.19       41.27      4.29 o 
   7   3  15        6.90        5.21      4.17 o 
   8   3  15        0.15        0.99      5.36 o 
 -14   4  15        1.09       -6.64      7.08 o 
 -13   4  15       14.94       11.56      5.96 o 
 -12   4  15       27.50       25.50      5.98 o 
 -11   4  15       96.95       77.74      7.30 o 
 -10   4  15       84.60       85.92      6.88 o 
  -9   4  15      263.77      263.05      9.83 o 
  -8   4  15      789.10      822.02     15.62 o 
  -7   4  15     1322.56     1284.63     27.25 o 
  -6   4  15     2252.84     2126.23     33.70 o 
  -5   4  15     1303.92     1269.63     23.09 o 
  -4   4  15      759.20      739.39     13.69 o 
  -3   4  15      619.27      664.21     16.55 o 
  -2   4  15      414.18      388.63      9.45 o 
  -1   4  15       50.55       41.27      3.06 o 
   0   4  15        9.51       13.06      2.52 o 
   1   4  15     1977.03     1807.60     29.59 o 
   2   4  15      972.05      887.22     17.62 o 
   3   4  15       18.82       12.45      3.96 o 
   4   4  15        5.56        4.09      2.83 o 
   5   4  15       35.66       37.01      4.05 o 
   6   4  15       73.42       79.91      6.09 o 
   7   4  15        7.20       -1.42      5.19 o 
   8   4  15       14.85       12.55      5.79 o 
 -13   5  15       21.35       27.54      9.90 o 
 -12   5  15       10.48        4.21      5.03 o 
 -11   5  15       60.55       50.37      6.36 o 
 -10   5  15      538.63      550.86     15.88 o 
  -9   5  15      414.65      439.79     13.14 o 
  -8   5  15       24.62       25.28      3.41 o 
  -7   5  15       31.42       26.44      3.31 o 
  -6   5  15      482.82      429.90      9.98 o 
  -5   5  15      892.35      933.47     15.36 o 
  -4   5  15       45.91       56.89      2.19 o 
  -3   5  15      265.45      290.31      7.16 o 
  -2   5  15      211.08      231.74      7.27 o 
  -1   5  15       18.86       14.21      2.84 o 
   0   5  15        2.29        0.79      2.48 o 
   1   5  15       54.65       47.29      4.05 o 
   2   5  15        2.34        1.73      2.72 o 
   3   5  15       90.31       88.81      5.11 o 
   4   5  15        5.31        0.35      2.78 o 
   5   5  15      152.92      150.58      6.34 o 
   6   5  15       20.16       18.31      4.04 o 
   7   5  15       33.53       22.27      4.83 o 
   8   5  15        1.62        5.60      5.50 o 
 -13   6  15        9.28       12.22      7.52 o 
 -12   6  15        9.14       10.77      5.45 o 
 -11   6  15       11.57       17.37      5.15 o 
 -10   6  15      589.03      602.65     33.76 o 
  -9   6  15        6.50        5.96      3.77 o 
  -8   6  15       28.88       35.30      3.99 o 
  -7   6  15       65.93       54.82      5.78 o 
  -6   6  15      522.32      434.96     10.43 o 
  -5   6  15      181.11      219.89      6.75 o 
  -4   6  15       24.22       16.67      2.40 o 
  -3   6  15      749.16      756.94     16.06 o 
  -2   6  15      943.22      918.03     18.97 o 
  -1   6  15     1515.07     1465.57     28.10 o 
   0   6  15      936.13      930.19     20.16 o 
   1   6  15      131.96      121.13      7.36 o 
   2   6  15      210.77      228.92      9.53 o 
   3   6  15       47.95       41.95      4.63 o 
   4   6  15       73.05       67.09      5.54 o 
   5   6  15      157.59      185.77      7.55 o 
   6   6  15       34.44       25.02      4.76 o 
   7   6  15        4.07       -0.07      5.19 o 
   8   6  15       18.54       22.13      6.63 o 
 -13   7  15       12.04       12.22      7.51 o 
 -12   7  15      264.48      282.85     13.36 o 
 -11   7  15      266.70      251.09     11.79 o 
 -10   7  15        0.03       -0.16      3.98 o 
  -9   7  15       25.10       27.93      5.01 o 
  -8   7  15      575.52      532.58     12.62 o 
  -7   7  15      172.62      156.84      8.72 o 
  -6   7  15      610.01      580.73     13.13 o 
  -5   7  15     1160.00     1147.44     34.71 o 
  -4   7  15      718.49      770.20     14.23 o 
  -3   7  15     1027.19      937.82     19.54 o 
  -2   7  15      993.92     1033.12     21.35 o 
  -1   7  15      377.01      409.65     11.63 o 
   0   7  15     1762.42     1733.14     33.31 o 
   1   7  15      554.46      557.82     15.14 o 
   2   7  15      450.71      439.04     11.16 o 
   3   7  15      167.34      149.18      7.23 o 
   4   7  15       45.68       46.75      5.05 o 
   5   7  15        8.95        5.62      3.31 o 
   6   7  15        9.06       10.44      5.44 o 
   7   7  15       59.12       61.41      7.86 o 
 -13   8  15      163.89      197.79     15.34 o 
 -12   8  15      139.32      136.21     10.66 o 
 -11   8  15        4.81        3.25      4.90 o 
 -10   8  15       75.34       68.65      7.04 o 
  -9   8  15      178.72      187.47      9.61 o 
  -8   8  15       16.79       21.51      8.64 o 
  -7   8  15      269.82      268.07      9.04 o 
  -6   8  15      181.94      193.34     12.60 o 
  -5   8  15       66.28       66.55      4.85 o 
  -4   8  15      766.48      687.27     13.46 o 
  -3   8  15      445.37      417.58     22.45 o 
  -2   8  15      780.79      746.21     21.92 o 
  -1   8  15      193.33      194.30      8.32 o 
   0   8  15      282.59      296.82     10.46 o 
   1   8  15      788.21      793.11     33.66 o 
   2   8  15        3.89       -1.86      2.77 o 
   3   8  15       94.11       99.58      6.38 o 
   4   8  15       28.02       30.01      4.64 o 
   5   8  15       11.13       14.85      4.13 o 
   6   8  15       32.03       33.11      5.10 o 
   7   8  15       88.38       90.39      9.35 o 
 -13   9  15      153.13      187.48     22.69 o 
 -12   9  15       21.28       15.97      7.15 o 
 -11   9  15        5.22       10.04      5.43 o 
 -10   9  15      129.28      127.20      9.25 o 
  -9   9  15       51.74       48.07      8.69 o 
  -8   9  15       19.59       12.65      4.09 o 
  -7   9  15       26.93       18.15      3.74 o 
  -6   9  15        7.01        3.30      6.00 o 
  -5   9  15       74.75       89.96      5.69 o 
  -4   9  15      147.27      163.21      6.55 o 
  -3   9  15     1025.45     1042.97     22.41 o 
  -2   9  15       45.13       39.79      5.22 o 
  -1   9  15     1159.43     1180.05     26.14 o 
   0   9  15      592.78      593.19     17.92 o 
   1   9  15      637.80      664.22     14.44 o 
   2   9  15      500.42      534.35     12.96 o 
   3   9  15       12.04       14.65      4.51 o 
   4   9  15       75.26       95.62     10.57 o 
   5   9  15       70.96       61.41      7.44 o 
   6   9  15       37.12       26.47      8.74 o 
   7   9  15        0.92       -0.94      6.44 o 
 -12  10  15       47.95       50.78      9.19 o 
 -11  10  15       21.58       16.50      5.97 o 
 -10  10  15        0.77       -0.96      4.62 o 
  -9  10  15        0.10        1.48      3.76 o 
  -8  10  15        4.06        5.28      4.07 o 
  -7  10  15        1.74        4.94      3.30 o 
  -6  10  15      180.75      166.58      7.86 o 
  -5  10  15      154.09      136.83      7.11 o 
  -4  10  15      249.78      252.66      7.98 o 
  -3  10  15       13.41        3.42      3.95 o 
  -2  10  15       33.67       31.50      4.55 o 
  -1  10  15      128.63      123.01      7.81 o 
   0  10  15       36.93       40.92      5.31 o 
   1  10  15       54.37       43.91      4.56 o 
   2  10  15      257.93      235.63     13.66 o 
   3  10  15        0.00       -1.88      3.40 o 
   4  10  15       57.97       39.87      5.96 o 
   5  10  15       36.26       41.42      5.37 o 
   6  10  15       55.92       57.67      7.83 o 
   7  10  15       93.97       91.84      9.45 o 
 -12  11  15        0.45       -6.35      6.56 o 
 -11  11  15      139.09      135.03     12.51 o 
 -10  11  15        0.04       -4.56      4.56 o 
  -9  11  15       33.66       34.49      5.19 o 
  -8  11  15       29.38       21.40      5.01 o 
  -7  11  15       11.94       18.38      4.12 o 
  -6  11  15       47.83       52.73      5.25 o 
  -5  11  15        3.87       -2.82      3.15 o 
  -4  11  15       56.04       52.44      4.58 o 
  -3  11  15      100.02       93.64      6.20 o 
  -2  11  15       36.30       39.24      5.14 o 
  -1  11  15      343.40      346.06     12.25 o 
   0  11  15      549.91      559.93     13.27 o 
   1  11  15      109.59      105.76      6.58 o 
   2  11  15       49.66       43.97      6.97 o 
   3  11  15       20.00       16.16      6.65 o 
   4  11  15       12.08       19.68      4.56 o 
   5  11  15       82.75       77.46     10.89 o 
   6  11  15      128.36      105.95     13.82 o 
 -11  12  15      156.16      137.36     13.19 o 
 -10  12  15        2.71        2.19      5.51 o 
  -9  12  15       52.11       58.11      6.35 o 
  -8  12  15      135.14      145.88      9.74 o 
  -7  12  15       98.98      108.00      7.34 o 
  -6  12  15        7.85        8.37      3.74 o 
  -5  12  15       17.66       11.28      3.32 o 
  -4  12  15       12.76       23.89      4.14 o 
  -3  12  15      461.18      451.08     12.84 o 
  -2  12  15      105.62       96.72      7.37 o 
  -1  12  15        1.40       -1.06      3.02 o 
   0  12  15       24.45       20.56      3.98 o 
   1  12  15       24.87       36.95      5.15 o 
   2  12  15       19.69       22.89      4.45 o 
   3  12  15       63.98       71.76      7.53 o 
   4  12  15        0.17        0.34      3.83 o 
   5  12  15        0.34       -4.52      5.21 o 
   6  12  15       53.30       65.21      8.34 o 
 -11  13  15       16.46       13.90      8.06 o 
 -10  13  15        4.76       14.53      7.52 o 
  -9  13  15        5.07        8.42      4.66 o 
  -8  13  15       96.63      106.07     16.30 o 
  -7  13  15      142.72      138.72      8.65 o 
  -6  13  15       14.27       16.23      4.29 o 
  -5  13  15      158.37      177.52      8.23 o 
  -4  13  15      133.75      153.01      8.50 o 
  -3  13  15      223.99      202.26      9.29 o 
  -2  13  15       73.31       76.46      5.61 o 
  -1  13  15      108.82      110.35      6.69 o 
   0  13  15       44.69       43.72      4.96 o 
   1  13  15        0.04        6.59      3.72 o 
   2  13  15        6.16        7.02      4.05 o 
   3  13  15       93.61       73.26      7.45 o 
   4  13  15       73.37       61.19      6.21 o 
   5  13  15       67.03       66.93      9.47 o 
 -10  14  15       85.76       91.59     11.51 o 
  -9  14  15        0.03       -0.80      4.51 o 
  -8  14  15        0.79       -0.07      4.42 o 
  -7  14  15      197.43      225.70     11.86 o 
  -6  14  15       73.36       80.48      9.13 o 
  -5  14  15       30.14       29.15      4.45 o 
  -4  14  15       23.98       21.89      3.91 o 
  -3  14  15       27.91       32.84      4.36 o 
  -2  14  15       52.78       43.29      4.67 o 
  -1  14  15       19.88       17.57      4.01 o 
   0  14  15       85.58       79.72      6.24 o 
   1  14  15        0.00        1.44      3.68 o 
   2  14  15        8.13       12.93      4.80 o 
   3  14  15       16.60       19.59      5.60 o 
   4  14  15        0.00       -4.36      4.36 o 
   5  14  15        1.67        3.63      7.49 o 
 -10  15  15       13.60       18.18      6.49 o 
  -9  15  15      126.54      146.27      9.17 o 
  -8  15  15      248.61      253.68     16.04 o 
  -7  15  15      507.00      595.29     14.53 o 
  -6  15  15       22.22       20.68      4.03 o 
  -5  15  15       74.72       77.78      5.57 o 
  -4  15  15        4.54        5.26      3.54 o 
  -3  15  15       25.40       26.88      4.30 o 
  -2  15  15        0.06        0.62      3.37 o 
  -1  15  15      141.11      168.62      8.49 o 
   0  15  15       70.60       73.30      6.39 o 
   1  15  15      150.90      168.57     10.40 o 
   2  15  15        4.89        5.40      7.88 o 
   3  15  15       65.33       58.92      6.30 o 
   4  15  15       36.92       47.75      6.53 o 
  -9  16  15        0.02       -4.23      5.06 o 
  -8  16  15       82.49       82.02     13.23 o 
  -7  16  15      132.37      157.06      9.34 o 
  -6  16  15        3.00        6.33      3.81 o 
  -5  16  15       29.23       35.61      4.95 o 
  -4  16  15       48.80       48.94      5.14 o 
  -3  16  15       12.62       11.72      3.93 o 
  -2  16  15       42.02       31.14      4.74 o 
  -1  16  15       83.52       72.76      5.99 o 
   0  16  15       27.96       31.91      6.54 o 
   1  16  15       54.03       39.53      6.35 o 
   2  16  15      109.24      113.02     11.87 o 
   3  16  15      178.91      190.34     10.87 o 
   4  16  15        6.23        4.62      5.94 o 
  -8  17  15      329.85      364.53     17.54 o 
  -7  17  15        2.83        3.15      5.27 o 
  -6  17  15        0.46        9.96      4.39 o 
  -5  17  15       39.29       31.73      6.02 o 
  -4  17  15       54.80       57.95      6.31 o 
  -3  17  15       27.67       25.69      5.81 o 
  -2  17  15       41.79       42.81      6.60 o 
  -1  17  15      108.21       97.05      8.52 o 
   0  17  15       34.59       34.90      6.20 o 
   1  17  15        0.01        6.08      5.93 o 
   2  17  15       76.53       84.07      9.57 o 
   3  17  15       38.29       32.75      6.34 o 
  -7  18  15        0.06       -0.89      6.72 o 
  -6  18  15      282.05      308.11     20.40 o 
  -5  18  15      415.91      366.31     16.89 o 
  -4  18  15      160.12      163.65     10.94 o 
  -3  18  15       29.74       34.08      6.46 o 
  -2  18  15       58.06       64.57     10.08 o 
  -1  18  15       64.29       60.77     12.73 o 
   0  18  15      358.68      352.31     28.37 o 
   1  18  15        9.88        9.49      6.38 o 
   2  18  15       46.33       50.32      7.55 o 
  -6  19  15      104.74      112.50     11.65 o 
  -5  19  15       59.14       39.21     10.75 o 
  -4  19  15        0.15        0.29      6.15 o 
  -3  19  15      102.61      110.82     10.88 o 
  -2  19  15      110.97      133.10     11.66 o 
  -1  19  15        2.92        2.73      7.69 o 
   0  19  15        2.26        0.78      6.37 o 
 -14   0  16        8.92       13.28     11.00 o 
 -13   0  16      312.16      330.25     22.84 o 
 -12   0  16       24.34       25.55      8.91 o 
 -11   0  16       10.21        8.39      5.38 o 
 -10   0  16        7.13       17.28      5.11 o 
  -9   0  16      499.13      492.97     16.54 o 
  -8   0  16      163.06      161.46      8.65 o 
  -7   0  16     3607.16     3461.20     83.73 o 
  -6   0  16     3240.21     3358.35     49.74 o 
  -5   0  16     1426.96     1429.51     37.42 o 
  -4   0  16     1090.18     1066.01     29.56 o 
  -3   0  16      233.85      263.46     15.27 o 
  -2   0  16      505.88      545.95     14.41 o 
  -1   0  16     1675.25     1878.78     41.30 o 
   0   0  16      612.16      740.53     20.03 o 
   1   0  16     1901.85     1812.48     42.05 o 
   2   0  16        0.45        1.92      4.28 o 
   3   0  16      309.57      292.81     14.97 o 
   4   0  16       42.18       58.28      7.93 o 
   5   0  16       19.53       22.69      5.03 o 
   6   0  16      275.55      288.66     14.41 o 
   7   0  16       29.85       33.35      7.70 o 
   8   0  16       70.70       59.07     11.59 o 
 -14   1  16      137.81      149.98     13.25 o 
 -13   1  16      217.31      248.34     12.55 o 
 -12   1  16       75.40       76.76      7.48 o 
 -11   1  16       94.44       89.66      6.49 o 
 -10   1  16        6.35       14.79      3.53 o 
  -9   1  16        0.01       -2.46      2.46 o 
  -8   1  16       54.65       70.01      4.43 o 
  -7   1  16        3.93        1.87      1.97 o 
  -6   1  16       10.78       18.73      2.99 o 
  -5   1  16      862.86      790.26     16.93 o 
  -4   1  16      482.77      531.20     12.65 o 
  -3   1  16       27.62       10.63      1.62 o 
  -2   1  16     1343.60     1479.79     23.13 o 
  -1   1  16      667.14      692.58     16.66 o 
   0   1  16      387.56      378.70      9.08 o 
   1   1  16      337.19      399.13      9.98 o 
   2   1  16      580.68      605.14     20.22 o 
   3   1  16      112.65      111.61      6.59 o 
   4   1  16        5.99        7.55      3.76 o 
   5   1  16       20.53       23.12      5.13 o 
   6   1  16       64.76       58.95      4.95 o 
   7   1  16        4.24       -1.23      4.12 o 
   8   1  16       96.37      101.41      9.80 o 
 -14   2  16        0.58        3.23      7.27 o 
 -13   2  16      158.95      164.91     11.11 o 
 -12   2  16        1.51        2.91      4.64 o 
 -11   2  16        2.14       -1.05      4.01 o 
 -10   2  16        7.46        5.44      3.59 o 
  -9   2  16        0.01       -0.84      2.98 o 
  -8   2  16     1677.60     1623.88     26.87 o 
  -7   2  16     2192.02     2113.96     30.59 o 
  -6   2  16      552.60      554.57     11.12 o 
  -5   2  16     1076.46     1096.89     17.91 o 
  -4   2  16       52.93       58.55      3.38 o 
  -3   2  16       54.43       58.02      5.51 o 
  -2   2  16      252.43      233.00      8.92 o 
  -1   2  16      140.95      181.53      5.59 o 
   0   2  16      955.27     1001.74     17.91 o 
   1   2  16      898.80      859.56     16.59 o 
   2   2  16       51.57       48.13      4.58 o 
   3   2  16       36.40       32.01      4.25 o 
   4   2  16        4.32        4.08      2.92 o 
   5   2  16        0.74        2.02      2.92 o 
   6   2  16       28.38       29.48      5.02 o 
   7   2  16       56.03       63.46      6.41 o 
   8   2  16      225.55      213.50     28.21 o 
 -14   3  16       47.51       50.11      9.68 o 
 -13   3  16       56.89       53.32      7.77 o 
 -12   3  16        4.56        8.05      4.98 o 
 -11   3  16        0.33        4.36      4.58 o 
 -10   3  16       29.89       32.43      4.90 o 
  -9   3  16       75.43       66.22      7.39 o 
  -8   3  16       32.06       28.59      3.26 o 
  -7   3  16      380.66      447.54     11.01 o 
  -6   3  16      124.18       93.06      4.48 o 
  -5   3  16       40.52       32.29      3.30 o 
  -4   3  16      707.08      774.59     14.00 o 
  -3   3  16     1723.40     1820.45     33.11 o 
  -2   3  16      185.73      195.76      7.91 o 
  -1   3  16       56.63       40.51      4.02 o 
   0   3  16     1269.99     1295.31     22.04 o 
   1   3  16      203.28      218.33      7.43 o 
   2   3  16     1288.90     1275.74     23.17 o 
   3   3  16        3.99        4.96      3.30 o 
   4   3  16        3.70        0.36      2.85 o 
   5   3  16        0.47       -2.59      2.75 o 
   6   3  16       90.22       97.43      5.80 o 
   7   3  16        6.13        2.05      4.48 o 
   8   3  16       14.36       18.07      6.42 o 
 -13   4  16       61.79       84.33      8.87 o 
 -12   4  16       45.45       45.29      6.67 o 
 -11   4  16        0.37       -0.29      4.01 o 
 -10   4  16       48.13       47.03      5.51 o 
  -9   4  16      113.95      111.18      7.01 o 
  -8   4  16      184.03      181.10      6.49 o 
  -7   4  16       25.93       28.73      7.18 o 
  -6   4  16      147.15      115.44      6.01 o 
  -5   4  16      961.62      883.97     19.69 o 
  -4   4  16      601.57      634.53     12.40 o 
  -3   4  16      858.67      895.75     13.45 o 
  -2   4  16      213.28      219.24      9.62 o 
  -1   4  16       12.71        7.31      2.51 o 
   0   4  16      345.88      353.55      9.47 o 
   1   4  16        0.52        5.17      2.90 o 
   2   4  16        5.22        2.12      3.06 o 
   3   4  16       43.95       50.81      5.06 o 
   4   4  16      102.49      102.47      5.85 o 
   5   4  16        4.85        2.12      2.90 o 
   6   4  16        6.74        6.06      3.63 o 
   7   4  16      175.43      175.03     10.35 o 
   8   4  16        3.86        0.69      9.34 o 
 -13   5  16       33.09       51.02      9.34 o 
 -12   5  16       31.77       36.73      6.28 o 
 -11   5  16       24.40       21.49      7.40 o 
 -10   5  16      170.21      127.27     12.72 o 
  -9   5  16        0.24       -1.27      3.24 o 
  -8   5  16      418.73      458.62     10.13 o 
  -7   5  16     1110.96      984.61     18.59 o 
  -6   5  16       78.92       55.77      3.78 o 
  -5   5  16      297.14      364.10     19.88 o 
  -4   5  16      905.05      856.41     13.36 o 
  -3   5  16       81.91       83.74      4.14 o 
  -2   5  16      216.52      204.20      7.05 o 
  -1   5  16      201.75      182.88      7.15 o 
   0   5  16       16.33       17.13      3.61 o 
   1   5  16      110.78      116.35      8.70 o 
   2   5  16       87.01       98.30      7.07 o 
   3   5  16       92.45       83.82      6.99 o 
   4   5  16        6.69        6.78      3.52 o 
   5   5  16       11.73       11.61      3.57 o 
   6   5  16       18.63       25.49      4.89 o 
   7   5  16       47.49       44.68      7.32 o 
 -13   6  16      198.38      229.73     15.66 o 
 -12   6  16      247.25      269.52     19.55 o 
 -11   6  16       21.55       30.42      5.73 o 
 -10   6  16      189.56      206.22     10.06 o 
  -9   6  16      134.23      149.31      8.22 o 
  -8   6  16       11.75       17.05      3.54 o 
  -7   6  16      417.93      378.46     10.10 o 
  -6   6  16     1009.63      897.18     17.35 o 
  -5   6  16      509.62      519.94     11.37 o 
  -4   6  16       70.98       83.82      4.28 o 
  -3   6  16      950.34      881.77     18.29 o 
  -2   6  16      938.95      858.87     18.23 o 
  -1   6  16      208.72      192.32     12.26 o 
   0   6  16       69.01       54.54      5.08 o 
   1   6  16      261.67      254.08      9.76 o 
   2   6  16       20.09       28.80      4.84 o 
   3   6  16      106.86      102.22      6.33 o 
   4   6  16       11.88       11.85      3.78 o 
   5   6  16       10.03       13.93      3.79 o 
   6   6  16       60.41       61.16      6.12 o 
   7   6  16      131.02      141.65     11.34 o 
 -13   7  16        8.14       10.86      7.61 o 
 -12   7  16      242.87      259.53     12.93 o 
 -11   7  16       23.79       37.75     11.20 o 
 -10   7  16      269.62      314.85     18.57 o 
  -9   7  16      137.40      119.68      6.81 o 
  -8   7  16      153.81      142.95      7.97 o 
  -7   7  16      191.82      229.62      8.86 o 
  -6   7  16     1208.32     1012.25     19.43 o 
  -5   7  16     2230.11     2199.51     55.15 o 
  -4   7  16       73.66       82.07      4.88 o 
  -3   7  16      664.19      640.76     14.96 o 
  -2   7  16      177.58      182.39      7.58 o 
  -1   7  16      265.59      283.07     12.11 o 
   0   7  16      941.86      978.26     21.72 o 
   1   7  16      367.32      366.98     12.19 o 
   2   7  16       13.22       15.06      4.43 o 
   3   7  16       34.87       28.07      4.32 o 
   4   7  16       56.54       54.78      5.48 o 
   5   7  16      150.50      153.09      7.44 o 
   6   7  16      172.53      156.39      8.75 o 
   7   7  16       13.27       14.49      6.22 o 
 -13   8  16       13.48       20.56     16.53 o 
 -12   8  16      214.89      217.06     19.71 o 
 -11   8  16      107.30       99.31      8.61 o 
 -10   8  16       26.09       26.17      5.51 o 
  -9   8  16      146.42      122.30      7.15 o 
  -8   8  16       55.32       56.99      5.20 o 
  -7   8  16       59.76       61.53      7.63 o 
  -6   8  16      923.24      921.76     18.63 o 
  -5   8  16      212.40      189.43      7.51 o 
  -4   8  16      237.18      224.59      7.19 o 
  -3   8  16      350.93      317.51     11.64 o 
  -2   8  16     1502.18     1458.18     38.97 o 
  -1   8  16      232.28      195.99     11.00 o 
   0   8  16        4.49        2.09      3.26 o 
   1   8  16        0.05       -1.99      3.37 o 
   2   8  16       19.18       20.45      5.26 o 
   3   8  16       63.73       48.05      5.06 o 
   4   8  16      189.17      176.35      8.72 o 
   5   8  16        2.94        1.61      3.85 o 
   6   8  16      279.11      300.52     12.10 o 
   7   8  16       14.38        2.82      5.76 o 
 -12   9  16        0.08       -5.87     10.33 o 
 -11   9  16        0.29       -2.04      4.83 o 
 -10   9  16       34.26       35.54      6.16 o 
  -9   9  16       14.17       16.02      4.12 o 
  -8   9  16        7.93       14.65      3.79 o 
  -7   9  16      151.22      135.82      7.39 o 
  -6   9  16        1.45        5.01      3.12 o 
  -5   9  16        0.03       -2.62      2.62 o 
  -4   9  16      791.49      752.79     14.86 o 
  -3   9  16      671.27      621.64     15.79 o 
  -2   9  16        1.03       -3.64      3.64 o 
  -1   9  16       26.03       24.71      4.27 o 
   0   9  16        5.16       -2.08      3.36 o 
   1   9  16      551.00      555.88     16.09 o 
   2   9  16      258.06      254.94      9.13 o 
   3   9  16       46.55       36.94      4.89 o 
   4   9  16        1.13       -3.44      4.34 o 
   5   9  16       12.67       28.10      5.02 o 
   6   9  16       64.36       65.00      9.41 o 
   7   9  16       36.92       37.93      8.23 o 
 -12  10  16       24.17       12.66      7.71 o 
 -11  10  16       21.68       32.69      6.80 o 
 -10  10  16       19.05       14.08      5.25 o 
  -9  10  16        0.08        2.39      4.09 o 
  -8  10  16      251.15      234.17      9.70 o 
  -7  10  16       54.96       48.91      5.09 o 
  -6  10  16       55.35       58.72      5.28 o 
  -5  10  16      935.79      880.31     17.01 o 
  -4  10  16       29.59       29.66      4.92 o 
  -3  10  16      890.03      864.18     18.30 o 
  -2  10  16      934.07      900.51     21.09 o 
  -1  10  16        0.77        0.05      5.97 o 
   0  10  16      251.06      269.09     10.90 o 
   1  10  16      537.85      611.07     14.36 o 
   2  10  16      507.84      505.97     13.10 o 
   3  10  16        3.24        3.01      3.72 o 
   4  10  16        0.05        1.06      4.57 o 
   5  10  16       25.43       28.85      5.35 o 
   6  10  16        6.74       10.77      5.87 o 
 -12  11  16        2.01        2.81      7.57 o 
 -11  11  16       73.36       86.28     10.55 o 
 -10  11  16        0.00       -0.88      5.90 o 
  -9  11  16       56.94       67.45      6.39 o 
  -8  11  16       62.67       52.66      8.05 o 
  -7  11  16        0.77        0.30      3.40 o 
  -6  11  16       64.12       52.21      5.27 o 
  -5  11  16      122.49      111.99      8.07 o 
  -4  11  16       16.13       16.14      3.72 o 
  -3  11  16      157.27      139.83      7.57 o 
  -2  11  16       82.14       76.31      6.69 o 
  -1  11  16      552.73      516.95     33.47 o 
   0  11  16       74.84       69.65      6.87 o 
   1  11  16        7.52        4.59      3.51 o 
   2  11  16       12.49       19.76      4.28 o 
   3  11  16      439.22      418.11     12.60 o 
   4  11  16       29.16       16.91      5.53 o 
   5  11  16       40.85       34.49      6.12 o 
   6  11  16      109.06       98.96      9.71 o 
 -11  12  16       14.43       33.65      8.78 o 
 -10  12  16       76.54       66.74      8.20 o 
  -9  12  16       57.66       46.15      6.04 o 
  -8  12  16       21.53       20.62      6.88 o 
  -7  12  16       18.81       19.97      4.52 o 
  -6  12  16        4.36       -2.41      4.01 o 
  -5  12  16        4.02        7.77      3.35 o 
  -4  12  16      173.86      174.49      8.62 o 
  -3  12  16       88.02       75.87      6.15 o 
  -2  12  16       13.87       15.68      4.55 o 
  -1  12  16      155.07      124.62      8.84 o 
   0  12  16       32.41       25.35      4.28 o 
   1  12  16      200.65      218.52      8.93 o 
   2  12  16      973.09      991.85     27.60 o 
   3  12  16      131.09      136.46      9.44 o 
   4  12  16       69.70       74.41      7.82 o 
   5  12  16       37.48       33.37      6.20 o 
 -11  13  16      154.07      182.88     33.40 o 
 -10  13  16       62.89       63.28      9.70 o 
  -9  13  16      109.88      120.08      8.53 o 
  -8  13  16        5.77        4.53      4.94 o 
  -7  13  16       74.61       76.48     10.84 o 
  -6  13  16        1.73        1.63      3.67 o 
  -5  13  16       12.60       16.78      3.97 o 
  -4  13  16        5.92        4.49      3.59 o 
  -3  13  16       36.36       29.35      4.91 o 
  -2  13  16       47.51       60.47      6.61 o 
  -1  13  16      225.09      207.86      8.77 o 
   0  13  16        1.49        2.24      3.50 o 
   1  13  16      191.86      170.44     11.04 o 
   2  13  16        0.11        2.32      3.99 o 
   3  13  16        3.23        0.55      4.72 o 
   4  13  16       90.20       84.97      7.93 o 
   5  13  16      179.67      166.87     15.77 o 
 -10  14  16       36.92       31.65      9.12 o 
  -9  14  16      283.31      305.19     13.55 o 
  -8  14  16       11.42       17.63      5.75 o 
  -7  14  16       54.01       52.40      6.51 o 
  -6  14  16        9.29        3.21      3.79 o 
  -5  14  16       56.69       53.81      5.44 o 
  -4  14  16       10.00        6.73      4.03 o 
  -3  14  16       28.33       36.64      5.22 o 
  -2  14  16       17.08       17.14      3.84 o 
  -1  14  16       24.30       25.58      4.58 o 
   0  14  16        7.95        9.06      3.96 o 
   1  14  16        0.32       -1.49      3.83 o 
   2  14  16       62.53       61.49     10.87 o 
   3  14  16      124.57      123.40     14.04 o 
   4  14  16      131.45      136.75      9.60 o 
 -10  15  16       54.02       41.02      9.65 o 
  -9  15  16       71.70       75.33      8.96 o 
  -8  15  16        0.02       -4.42      5.35 o 
  -7  15  16      153.93      151.07      9.78 o 
  -6  15  16       13.85       14.47      4.47 o 
  -5  15  16        1.22        5.58      4.42 o 
  -4  15  16       25.81       16.24      3.98 o 
  -3  15  16      227.27      220.36      8.80 o 
  -2  15  16      109.40      105.79      6.70 o 
  -1  15  16       14.06        2.69      5.75 o 
   0  15  16        9.99       18.23      4.68 o 
   1  15  16       96.36       87.12     10.21 o 
   2  15  16        0.00       -1.20      4.90 o 
   3  15  16       12.83       -1.53      5.55 o 
   4  15  16        2.52       -3.71      4.83 o 
  -9  16  16       25.78       14.98      5.70 o 
  -8  16  16       13.33       10.75      5.20 o 
  -7  16  16        2.65       -2.83      4.05 o 
  -6  16  16       85.80       72.35      5.90 o 
  -5  16  16      590.21      625.04     14.90 o 
  -4  16  16       57.05       52.59      5.71 o 
  -3  16  16       23.44       24.22      4.48 o 
  -2  16  16       16.88       15.62      4.30 o 
  -1  16  16       61.28       74.17      6.73 o 
   0  16  16        0.00       -1.30      4.71 o 
   1  16  16        0.92        1.54      7.22 o 
   2  16  16        0.05       -5.29      5.29 o 
   3  16  16        0.10        7.93      6.53 o 
  -8  17  16       15.26       13.33      5.63 o 
  -7  17  16      216.13      234.55     12.25 o 
  -6  17  16       55.55       53.32      7.12 o 
  -5  17  16       90.58      103.17      7.88 o 
  -4  17  16       22.50       19.84      4.99 o 
  -3  17  16       16.94       14.61      4.72 o 
  -2  17  16        3.97       -0.03      4.82 o 
  -1  17  16        1.18        1.50      4.90 o 
   0  17  16        2.14        2.69      5.76 o 
   1  17  16       14.73        1.96      6.33 o 
   2  17  16       52.73       68.55      9.29 o 
  -7  18  16       13.97       -6.85      9.02 o 
  -6  18  16        0.57       -1.11      7.76 o 
  -5  18  16       14.76       13.04      6.59 o 
  -4  18  16      218.52      211.75     13.50 o 
  -3  18  16       87.52       80.03      9.45 o 
  -2  18  16        1.73       -2.78      5.55 o 
  -1  18  16       10.70       34.63     16.35 o 
   0  18  16       36.35       26.36      7.31 o 
   1  18  16        0.00       -5.59      5.59 o 
  -5  19  16        0.68       -4.38      6.44 o 
  -4  19  16       75.72       59.85      9.22 o 
  -3  19  16        0.85       -4.29      7.07 o 
  -2  19  16       26.57       25.53      7.53 o 
  -1  19  16       14.68       10.50      8.67 o 
 -14   1  17       41.77       47.42      9.14 o 
 -13   1  17       61.56       80.56      8.23 o 
 -12   1  17       48.54       43.81      8.62 o 
 -11   1  17       78.67       86.54      7.19 o 
 -10   1  17      218.54      232.86      9.77 o 
  -9   1  17        1.30        1.84      2.67 o 
  -8   1  17      124.67      116.77      5.29 o 
  -7   1  17     1416.55     1432.64     22.91 o 
  -6   1  17       68.29       61.71      3.76 o 
  -5   1  17       94.36      117.78      7.58 o 
  -4   1  17       92.23       95.53      5.85 o 
  -3   1  17       98.40       88.94      4.46 o 
  -2   1  17        0.00        0.79      1.71 o 
  -1   1  17       62.96       67.37      3.99 o 
   0   1  17     1004.13     1013.48     18.32 o 
   1   1  17        4.70        2.89      2.77 o 
   2   1  17      375.56      394.84     10.89 o 
   3   1  17       74.08       66.37      5.54 o 
   4   1  17        2.18        0.99      3.59 o 
   5   1  17      158.34      165.29      6.86 o 
   6   1  17       11.36       11.20      3.73 o 
   7   1  17       14.04       15.42      5.27 o 
 -14   2  17       37.80       39.34     22.39 o 
 -13   2  17       24.86       19.15      7.12 o 
 -12   2  17       26.82       31.19      5.67 o 
 -11   2  17        3.31        4.79      4.00 o 
 -10   2  17       19.32       18.95      4.28 o 
  -9   2  17      415.72      432.37     12.84 o 
  -8   2  17       16.06       12.70      2.65 o 
  -7   2  17       78.04       74.29      5.31 o 
  -6   2  17     2110.28     2104.62     35.40 o 
  -5   2  17      178.39      194.79      8.76 o 
  -4   2  17      547.21      572.56     10.95 o 
  -3   2  17      157.80      160.36      6.07 o 
  -2   2  17      546.63      519.65     10.25 o 
  -1   2  17     1191.94     1136.39     19.37 o 
   0   2  17     1058.34     1038.48     18.72 o 
   1   2  17       10.54       14.69      3.25 o 
   2   2  17       44.16       38.64      4.37 o 
   3   2  17      209.72      210.80     14.28 o 
   4   2  17       49.39       46.03      5.22 o 
   5   2  17      179.53      174.30      7.12 o 
   6   2  17       15.94       19.02      3.97 o 
   7   2  17       12.33       10.43      5.26 o 
 -14   3  17      119.43      125.55     12.66 o 
 -13   3  17        0.00        6.76      5.46 o 
 -12   3  17       59.35       62.35      7.06 o 
 -11   3  17      298.43      315.48     14.92 o 
 -10   3  17      456.99      486.50     19.67 o 
  -9   3  17      425.52      436.08     12.40 o 
  -8   3  17      641.94      626.77     11.78 o 
  -7   3  17      158.89      144.74      7.23 o 
  -6   3  17      110.47      112.10      7.47 o 
  -5   3  17     2415.83     2308.60     38.39 o 
  -4   3  17      147.65      133.45      5.81 o 
  -3   3  17       54.57       40.82      4.46 o 
  -2   3  17      823.72      801.64     19.34 o 
  -1   3  17       98.67      111.15      5.03 o 
   0   3  17      312.11      321.36      8.71 o 
   1   3  17      146.07      136.51      6.51 o 
   2   3  17      677.34      624.30     14.30 o 
   3   3  17       14.56       15.42      3.81 o 
   4   3  17        0.20       -4.16      4.16 o 
   5   3  17       20.57       32.65      4.47 o 
   6   3  17      231.94      266.79     12.42 o 
   7   3  17       61.57       73.40      7.56 o 
 -13   4  17       14.24       14.84      6.01 o 
 -12   4  17       48.94       57.41      6.98 o 
 -11   4  17      112.57      119.25      9.48 o 
 -10   4  17       21.78       22.91      6.98 o 
  -9   4  17       46.08       45.16      7.08 o 
  -8   4  17      155.79      142.97      6.38 o 
  -7   4  17       18.80       26.76      3.06 o 
  -6   4  17       38.07       33.83      4.94 o 
  -5   4  17      196.52      170.06      6.77 o 
  -4   4  17      111.32      125.00      7.70 o 
  -3   4  17       11.01        5.02      2.15 o 
  -2   4  17        1.03       -0.13      2.19 o 
  -1   4  17        1.91        2.19      2.57 o 
   0   4  17      438.74      447.69     12.29 o 
   1   4  17      425.46      435.46     12.82 o 
   2   4  17      151.96      123.71      6.87 o 
   3   4  17       26.71       30.20      4.51 o 
   4   4  17       84.00       94.15      5.89 o 
   5   4  17        1.64        0.62      3.44 o 
   6   4  17      149.69      146.57      9.13 o 
   7   4  17        7.17        4.44      5.91 o 
 -13   5  17       16.41       19.61      7.24 o 
 -12   5  17       13.53       10.97      7.59 o 
 -11   5  17       74.04       71.43      7.15 o 
 -10   5  17        0.93        4.34      4.13 o 
  -9   5  17       33.27       28.55      4.56 o 
  -8   5  17       97.79       86.72      5.43 o 
  -7   5  17      416.09      354.92      9.34 o 
  -6   5  17      146.34      138.09      7.80 o 
  -5   5  17      420.73      410.30     10.82 o 
  -4   5  17      990.81      898.76     15.09 o 
  -3   5  17        0.03       -0.04      2.00 o 
  -2   5  17      711.48      762.50     16.52 o 
  -1   5  17       27.35       22.27      3.58 o 
   0   5  17       12.64        7.76      3.23 o 
   1   5  17       34.04       36.26      4.82 o 
   2   5  17       42.33       39.71      8.40 o 
   3   5  17      101.29      117.06      9.63 o 
   4   5  17       11.08        8.43      3.83 o 
   5   5  17        1.11       -0.66      3.75 o 
   6   5  17       12.87        5.27      4.39 o 
   7   5  17       65.65       62.95      8.25 o 
 -13   6  17      170.38      205.09     24.88 o 
 -12   6  17       49.78       42.61      6.87 o 
 -11   6  17       34.15       41.37      6.25 o 
 -10   6  17      295.50      298.68     11.50 o 
  -9   6  17      104.38       98.70      5.96 o 
  -8   6  17       26.05       20.67      3.54 o 
  -7   6  17      202.93      197.95      7.34 o 
  -6   6  17      400.81      391.05     10.70 o 
  -5   6  17      771.34      702.37     13.03 o 
  -4   6  17        6.71        6.22      2.77 o 
  -3   6  17      912.90      856.50     18.13 o 
  -2   6  17      860.42      873.44     18.78 o 
  -1   6  17      749.67      755.64     17.41 o 
   0   6  17       54.97       55.49      6.33 o 
   1   6  17     1081.91      997.35     23.47 o 
   2   6  17       23.47       19.86      4.81 o 
   3   6  17       36.70       41.85      6.87 o 
   4   6  17      390.43      381.95     11.54 o 
   5   6  17       59.59       57.91      6.14 o 
   6   6  17       15.59        7.44      4.91 o 
   7   6  17       28.46       37.16      9.02 o 
 -13   7  17      163.49      154.80     13.33 o 
 -12   7  17       53.40       67.07      8.08 o 
 -11   7  17        5.28        8.18      4.72 o 
 -10   7  17       19.59       17.99      4.99 o 
  -9   7  17       10.42        5.23      4.03 o 
  -8   7  17        3.23       -1.49      2.89 o 
  -7   7  17      218.48      256.11     11.12 o 
  -6   7  17      260.80      255.16      8.12 o 
  -5   7  17      169.80      161.92      6.18 o 
  -4   7  17       16.98        9.70      2.85 o 
  -3   7  17       74.94       67.41      5.08 o 
  -2   7  17     1011.41      948.76     20.44 o 
  -1   7  17      468.05      472.14     13.68 o 
   0   7  17      183.75      170.29      8.31 o 
   1   7  17       16.75       10.40      4.09 o 
   2   7  17       21.53       20.21      4.71 o 
   3   7  17        4.10        9.80      3.81 o 
   4   7  17       31.86       42.30      7.17 o 
   5   7  17        5.40        0.67      4.14 o 
   6   7  17        0.38        7.98      6.61 o 
   7   7  17        3.14       -0.87      6.11 o 
 -13   8  17        0.30       -7.00      7.00 o 
 -12   8  17       85.66      111.78     11.12 o 
 -11   8  17      109.81      126.74     22.90 o 
 -10   8  17       96.35      118.66     11.72 o 
  -9   8  17       96.78      110.84      6.83 o 
  -8   8  17      176.06      158.56      7.74 o 
  -7   8  17      190.59      189.01      7.98 o 
  -6   8  17      291.80      285.06     12.75 o 
  -5   8  17       89.48       70.27      4.65 o 
  -4   8  17       69.29       53.37      4.57 o 
  -3   8  17       40.86       47.34      4.70 o 
  -2   8  17       65.02       56.90      6.56 o 
  -1   8  17        0.02        1.06      3.28 o 
   0   8  17      363.91      363.81     22.77 o 
   1   8  17       49.78       47.00      7.86 o 
   2   8  17      546.93      529.10     16.15 o 
   3   8  17      911.85      924.27     19.54 o 
   4   8  17        0.00        2.30      3.87 o 
   5   8  17       10.34       12.30      5.08 o 
   6   8  17       94.13       98.94      8.27 o 
 -12   9  17      135.50      148.65     12.83 o 
 -11   9  17       62.44       76.83     13.22 o 
 -10   9  17       63.74       59.67      7.00 o 
  -9   9  17       43.72       46.42      5.52 o 
  -8   9  17        3.00        6.00      3.47 o 
  -7   9  17       57.66       52.84      5.10 o 
  -6   9  17      650.94      548.95     13.60 o 
  -5   9  17       35.72       26.98      3.54 o 
  -4   9  17        4.92        4.77      2.94 o 
  -3   9  17      775.50      730.73     17.81 o 
  -2   9  17      141.36      139.98      7.85 o 
  -1   9  17       11.33       14.45      4.08 o 
   0   9  17      234.26      225.05      9.89 o 
   1   9  17      185.31      177.12      9.77 o 
   2   9  17        4.30        9.43      4.05 o 
   3   9  17      142.16      137.73     10.70 o 
   4   9  17       14.19        9.12      4.39 o 
   5   9  17        2.58        3.95      4.29 o 
   6   9  17        4.58        1.46      5.85 o 
 -12  10  17       52.31       43.77      8.92 o 
 -11  10  17       22.56       15.76      6.18 o 
 -10  10  17        0.11        7.63      5.13 o 
  -9  10  17       54.41       59.50      5.90 o 
  -8  10  17       40.02       44.21      5.22 o 
  -7  10  17       37.73       31.84      4.66 o 
  -6  10  17       12.35        8.50      3.61 o 
  -5  10  17      104.47      126.82      6.53 o 
  -4  10  17        0.91       -2.77      2.77 o 
  -3  10  17        1.04        1.24      3.22 o 
  -2  10  17        0.69        1.48      3.38 o 
  -1  10  17      489.71      477.35     14.53 o 
   0  10  17      439.36      462.78     14.60 o 
   1  10  17      128.55      138.35      9.22 o 
   2  10  17      255.21      258.90     10.78 o 
   3  10  17      545.67      511.16     13.86 o 
   4  10  17      223.69      234.69     11.76 o 
   5  10  17       60.06       66.32      7.28 o 
   6  10  17       55.28       57.99      8.42 o 
 -12  11  17       25.24       15.12      8.15 o 
 -11  11  17       44.64       45.31      8.61 o 
 -10  11  17      346.06      405.65     19.76 o 
  -9  11  17      187.19      186.97      9.60 o 
  -8  11  17       74.24       87.18      6.89 o 
  -7  11  17       86.07       91.34      6.74 o 
  -6  11  17       79.98       89.33      6.54 o 
  -5  11  17       10.83        7.88      3.29 o 
  -4  11  17      293.68      308.03     10.32 o 
  -3  11  17        2.32        1.01      3.47 o 
  -2  11  17       24.14        6.82      3.99 o 
  -1  11  17       60.22       53.18     10.77 o 
   0  11  17        7.58        7.14      5.42 o 
   1  11  17       69.03       62.34      7.46 o 
   2  11  17        0.81       -3.54      3.54 o 
   3  11  17      225.84      230.06     10.16 o 
   4  11  17       25.63       24.85      5.98 o 
   5  11  17      123.93      119.25     11.31 o 
 -11  12  17      223.33      286.30     16.39 o 
 -10  12  17      234.41      251.93     14.58 o 
  -9  12  17      116.03      115.05      8.11 o 
  -8  12  17        1.91        3.42      3.92 o 
  -7  12  17       24.69       40.14      5.29 o 
  -6  12  17      159.32      180.62      8.59 o 
  -5  12  17       74.78       81.89      5.82 o 
  -4  12  17      141.93      139.87      8.09 o 
  -3  12  17        2.60        5.69      3.64 o 
  -2  12  17        4.35        0.91      3.98 o 
  -1  12  17      675.81      618.37     17.99 o 
   0  12  17      302.97      309.73     14.56 o 
   1  12  17       24.43       19.11      4.39 o 
   2  12  17       34.91       29.84      5.07 o 
   3  12  17       53.74       45.55      6.68 o 
   4  12  17        1.80        0.08      5.76 o 
   5  12  17        3.57        1.63      5.14 o 
 -11  13  17       25.99       37.54      9.63 o 
 -10  13  17       86.49      113.23     16.52 o 
  -9  13  17       15.98        5.95      4.71 o 
  -8  13  17       18.67       27.39      7.59 o 
  -7  13  17       26.23       24.99      5.66 o 
  -6  13  17       26.73       29.03      4.58 o 
  -5  13  17       25.29       22.07      4.68 o 
  -4  13  17       22.74       30.77      4.95 o 
  -3  13  17       59.62       54.79      5.95 o 
  -2  13  17        0.34       -3.78      3.78 o 
  -1  13  17      107.52       99.95      8.45 o 
   0  13  17        2.91        4.61      3.84 o 
   1  13  17      170.10      163.24      8.79 o 
   2  13  17       32.14       39.19      9.09 o 
   3  13  17       70.14       78.31      8.11 o 
   4  13  17       29.94       29.01      7.25 o 
 -10  14  17       88.32      123.56     12.94 o 
  -9  14  17        0.34       -3.20      5.27 o 
  -8  14  17      100.16       83.94      8.56 o 
  -7  14  17        5.59        6.12      4.43 o 
  -6  14  17      208.52      209.28      9.45 o 
  -5  14  17      232.11      259.66     11.27 o 
  -4  14  17       23.53       31.42      5.64 o 
  -3  14  17        2.70        1.19      3.95 o 
  -2  14  17        0.21       -0.08      3.91 o 
  -1  14  17       63.07       66.50      6.95 o 
   0  14  17      195.45      203.84      9.46 o 
   1  14  17       16.69       28.32      5.21 o 
   2  14  17       60.62       53.37     10.72 o 
   3  14  17        0.05       -2.62      5.71 o 
   4  14  17      146.81      163.88     12.62 o 
  -9  15  17        4.38       -1.83      5.74 o 
  -8  15  17        7.92       -3.05      5.73 o 
  -7  15  17        8.23       12.54      4.67 o 
  -6  15  17        0.05       -1.19      4.05 o 
  -5  15  17       37.73       34.76      5.81 o 
  -4  15  17       32.56       20.18      5.10 o 
  -3  15  17       45.85       52.52      5.27 o 
  -2  15  17        5.92        0.36      3.63 o 
  -1  15  17       99.42      112.48      7.53 o 
   0  15  17        0.32       -0.97      3.94 o 
   1  15  17       26.18       29.14      6.38 o 
   2  15  17        4.75       -0.82      5.89 o 
   3  15  17        6.30        6.92      6.12 o 
  -9  16  17        2.09       -3.77      6.00 o 
  -8  16  17        0.28       -5.97      5.97 o 
  -7  16  17        9.98        2.24      6.02 o 
  -6  16  17       12.01        5.45      5.10 o 
  -5  16  17      161.41      163.12     10.10 o 
  -4  16  17       50.89       44.60      5.39 o 
  -3  16  17      343.48      384.59     12.35 o 
  -2  16  17       13.87       14.12      4.40 o 
  -1  16  17       60.50       70.11      9.95 o 
   0  16  17       36.71       34.37      6.42 o 
   1  16  17       30.08       35.17      7.82 o 
   2  16  17       10.81       14.55      6.58 o 
  -8  17  17        8.33        5.93      5.78 o 
  -7  17  17      111.65      109.04      9.46 o 
  -6  17  17       23.58       29.20      6.60 o 
  -5  17  17        6.87        8.34      5.34 o 
  -4  17  17        7.09       11.26      5.24 o 
  -3  17  17       12.28       12.33      5.24 o 
  -2  17  17       44.95       57.02      8.19 o 
  -1  17  17       28.09       28.17      7.17 o 
   0  17  17       42.65       43.01      7.69 o 
   1  17  17       59.78       51.55      8.69 o 
  -6  18  17       55.06       55.98      8.88 o 
  -5  18  17       11.93        1.98      5.98 o 
  -4  18  17        5.34        6.99      6.58 o 
  -3  18  17       13.39       12.32      6.42 o 
  -2  18  17        2.98        4.98      6.17 o 
  -1  18  17       49.12       53.35      9.97 o 
   0  18  17       21.32       24.97      7.13 o 
 -14   0  18       64.93       68.52     14.19 o 
 -13   0  18        0.45       -7.63      7.63 o 
 -12   0  18      131.30      150.18     15.59 o 
 -11   0  18      134.16      125.84     13.32 o 
 -10   0  18       30.03       14.34      5.31 o 
  -9   0  18       37.98       37.93      9.49 o 
  -8   0  18        9.81        3.27      3.48 o 
  -7   0  18       46.47       51.74     11.44 o 
  -6   0  18     3279.47     3435.47     80.60 o 
  -5   0  18      529.60      588.05     40.07 o 
  -4   0  18     2647.12     2902.01     68.93 o 
  -3   0  18      808.89      813.83     19.70 o 
  -2   0  18      267.31      269.48      9.69 o 
  -1   0  18      272.33      275.73     10.64 o 
   0   0  18       49.33       47.86      5.81 o 
   1   0  18     1296.81     1124.41     29.54 o 
   2   0  18      642.09      622.06     25.75 o 
   3   0  18      132.61      143.19     11.07 o 
   4   0  18       30.46       32.07      7.02 o 
   5   0  18       29.43       40.94      6.18 o 
   6   0  18       86.12       84.73      8.46 o 
   7   0  18      250.12      294.40     20.29 o 
 -14   1  18       46.28       46.76     16.97 o 
 -13   1  18       22.94        9.39     12.14 o 
 -12   1  18        0.49       -4.18      4.18 o 
 -11   1  18        1.66        7.87      4.25 o 
 -10   1  18        6.46        8.66      3.96 o 
  -9   1  18       56.61       66.74      5.27 o 
  -8   1  18      418.05      400.08      9.71 o 
  -7   1  18      188.59      146.93      3.99 o 
  -6   1  18     1779.90     1710.43     26.33 o 
  -5   1  18     2904.43     2837.75     42.41 o 
  -4   1  18        3.97        1.64      1.58 o 
  -3   1  18       38.36       36.20      2.53 o 
  -2   1  18       16.11       13.80      2.35 o 
  -1   1  18      236.03      233.73      7.77 o 
   0   1  18      278.07      309.62      8.62 o 
   1   1  18      484.92      485.04     11.90 o 
   2   1  18       15.71       21.45      4.91 o 
   3   1  18      107.43       98.49      6.67 o 
   4   1  18       34.31       26.35      4.92 o 
   5   1  18        0.47       -0.39      3.67 o 
   6   1  18      186.25      177.44      7.88 o 
   7   1  18      110.66      105.57     10.26 o 
 -13   2  18        0.09        0.85      5.14 o 
 -12   2  18       15.47       11.34      4.71 o 
 -11   2  18       22.92       16.67      6.91 o 
 -10   2  18        1.26        0.73      3.41 o 
  -9   2  18        8.33        7.76      3.32 o 
  -8   2  18      229.39      236.12      6.42 o 
  -7   2  18      664.47      713.76     12.75 o 
  -6   2  18      110.25      103.02      5.38 o 
  -5   2  18      138.84      166.11      5.68 o 
  -4   2  18        2.98        0.32      2.12 o 
  -3   2  18      410.74      450.38     15.78 o 
  -2   2  18       62.97       65.93      3.78 o 
  -1   2  18        0.13       -1.84      2.18 o 
   0   2  18      126.14      130.40      5.93 o 
   1   2  18       34.83       46.56      4.41 o 
   2   2  18      329.52      312.92     10.20 o 
   3   2  18       98.85      101.47      7.32 o 
   4   2  18       20.52       19.98      4.68 o 
   5   2  18        1.69        3.23      3.75 o 
   6   2  18        9.13       10.40      3.90 o 
   7   2  18       58.45       56.75      8.33 o 
 -13   3  18      222.77      253.24     12.60 o 
 -12   3  18       27.31       26.99      5.64 o 
 -11   3  18       35.55       49.23      6.00 o 
 -10   3  18       34.34       40.09      7.22 o 
  -9   3  18        9.42        6.89      3.38 o 
  -8   3  18       69.86       72.46      8.36 o 
  -7   3  18        1.12       -0.42      2.19 o 
  -6   3  18      296.92      290.67     18.27 o 
  -5   3  18      866.40      923.07     16.59 o 
  -4   3  18      286.75      277.81      8.33 o 
  -3   3  18     1256.41     1268.23     23.34 o 
  -2   3  18      928.21      928.15     18.69 o 
  -1   3  18        0.99       -2.49      2.49 o 
   0   3  18      187.74      201.46      8.03 o 
   1   3  18       10.82        8.98      3.31 o 
   2   3  18       39.13       35.37      4.82 o 
   3   3  18        4.15       11.42      3.85 o 
   4   3  18      128.61      117.70      7.84 o 
   5   3  18       12.87       18.36      4.16 o 
   6   3  18       29.13       40.01      5.16 o 
   7   3  18        1.91       -4.66      5.32 o 
 -13   4  18        4.38        1.55     10.78 o 
 -12   4  18       38.23       33.72      6.17 o 
 -11   4  18       94.32       74.49      7.16 o 
 -10   4  18       13.50       17.40      4.39 o 
  -9   4  18      377.76      382.39     17.39 o 
  -8   4  18       48.01       32.70      3.67 o 
  -7   4  18      364.39      338.15      8.67 o 
  -6   4  18      127.93      153.68     10.11 o 
  -5   4  18      282.07      256.22      7.59 o 
  -4   4  18      107.37      111.58      5.92 o 
  -3   4  18        1.29       -0.05      3.08 o 
  -2   4  18      509.30      541.19     14.02 o 
  -1   4  18       62.74       66.99      5.06 o 
   0   4  18      165.39      196.44      8.18 o 
   1   4  18      655.79      679.14     17.25 o 
   2   4  18      112.26      112.97      7.96 o 
   3   4  18        4.46       11.67      4.45 o 
   4   4  18       11.20       12.69      5.21 o 
   5   4  18        2.05        2.92      3.97 o 
   6   4  18       12.61       15.05      6.15 o 
   7   4  18       14.71       13.54      6.39 o 
 -13   5  18        5.56        4.02      6.36 o 
 -12   5  18        6.04       -4.40      4.40 o 
 -11   5  18       64.74       67.94      6.92 o 
 -10   5  18      142.03      131.30      8.30 o 
  -9   5  18      212.42      211.96      7.72 o 
  -8   5  18       16.55       10.25      3.09 o 
  -7   5  18      182.35      153.60      6.20 o 
  -6   5  18        7.30        5.59      2.27 o 
  -5   5  18       22.52       24.09      3.69 o 
  -4   5  18      282.99      285.26      7.59 o 
  -3   5  18      279.23      269.39      8.84 o 
  -2   5  18        0.05        1.17      2.62 o 
  -1   5  18       14.09        7.51      4.52 o 
   0   5  18      114.04      122.52      7.23 o 
   1   5  18       10.74       12.18      4.10 o 
   2   5  18      151.57      186.44      9.94 o 
   3   5  18        0.13        5.01      4.23 o 
   4   5  18       10.23       16.52      4.49 o 
   5   5  18        1.34        2.22      4.01 o 
   6   5  18        2.09       -3.81      4.53 o 
 -13   6  18      107.37      111.96     11.44 o 
 -12   6  18       11.42       -0.93      4.84 o 
 -11   6  18       38.92       46.86      6.30 o 
 -10   6  18      552.01      584.77     20.73 o 
  -9   6  18        7.90        4.16      3.13 o 
  -8   6  18      387.46      379.14     10.59 o 
  -7   6  18       15.79        5.96      2.89 o 
  -6   6  18      830.17      749.60     15.13 o 
  -5   6  18       38.45       34.69      3.18 o 
  -4   6  18       22.24       18.88      3.52 o 
  -3   6  18      398.26      422.12     11.22 o 
  -2   6  18       76.98       89.99      5.74 o 
  -1   6  18        2.43       -0.10      2.90 o 
   0   6  18        0.41       -3.14      3.14 o 
   1   6  18        0.01        0.39      3.64 o 
   2   6  18      118.06      104.61      8.01 o 
   3   6  18      149.31      135.88      9.40 o 
   4   6  18       21.33       15.06      6.35 o 
   5   6  18       19.48       22.75      5.17 o 
   6   6  18       10.41        6.71      4.94 o 
 -13   7  18       12.33       25.95      7.97 o 
 -12   7  18      130.66      147.50     10.65 o 
 -11   7  18        4.05        5.31      5.08 o 
 -10   7  18        3.16        3.03      5.09 o 
  -9   7  18       14.56       14.80      3.75 o 
  -8   7  18       50.86       60.78      6.08 o 
  -7   7  18       13.01        5.08      3.95 o 
  -6   7  18      100.59       96.30      5.54 o 
  -5   7  18        3.49        7.77      2.60 o 
  -4   7  18      187.65      183.45      6.98 o 
  -3   7  18      314.68      269.63      9.19 o 
  -2   7  18      566.54      541.87     14.10 o 
  -1   7  18       34.53       27.39      4.32 o 
   0   7  18        9.93        8.39      3.79 o 
   1   7  18       52.92       55.48      6.08 o 
   2   7  18       15.36       15.26      4.81 o 
   3   7  18       10.07       14.23      5.12 o 
   4   7  18        3.39        1.00      3.89 o 
   5   7  18       16.77        8.51      4.61 o 
   6   7  18       20.20       23.37      5.80 o 
 -12   8  18      212.21      206.34     14.81 o 
 -11   8  18      360.13      360.82     14.28 o 
 -10   8  18       35.70       25.35      5.37 o 
  -9   8  18       87.89      112.55      6.89 o 
  -8   8  18      437.25      414.22     11.79 o 
  -7   8  18      403.64      371.30     14.97 o 
  -6   8  18       53.67       42.55      4.56 o 
  -5   8  18       21.10       16.41      3.17 o 
  -4   8  18      108.97       90.63      5.58 o 
  -3   8  18       26.48       26.78      4.04 o 
  -2   8  18      208.61      230.61     10.37 o 
  -1   8  18     1099.88     1099.10     30.22 o 
   0   8  18      318.62      315.56     11.42 o 
   1   8  18        7.44        0.63     10.67 o 
   2   8  18      138.38      145.79      9.49 o 
   3   8  18       95.28      121.74      7.53 o 
   4   8  18       17.88       21.82      6.19 o 
   5   8  18      177.61      197.32     13.46 o 
   6   8  18       17.89       11.55      5.52 o 
 -12   9  18       82.11       84.64     10.25 o 
 -11   9  18        2.05       -2.82      4.69 o 
 -10   9  18       40.43       47.54      6.59 o 
  -9   9  18      144.22      121.04      7.31 o 
  -8   9  18       28.27       35.23      7.77 o 
  -7   9  18       15.53       14.19      3.68 o 
  -6   9  18      265.79      257.55      9.62 o 
  -5   9  18      169.44      186.91      7.28 o 
  -4   9  18       50.38       52.92      4.88 o 
  -3   9  18      101.79       95.50      6.61 o 
  -2   9  18      183.35      195.70      9.10 o 
  -1   9  18        0.77        0.49      4.97 o 
   0   9  18       54.23       44.08      5.66 o 
   1   9  18      102.47      106.25      8.35 o 
   2   9  18      426.39      445.94     15.31 o 
   3   9  18        1.71        2.91      3.94 o 
   4   9  18        0.00        4.07      4.33 o 
   5   9  18        5.25        6.18      6.08 o 
   6   9  18       69.88       66.12      8.96 o 
 -12  10  18        0.21       -3.65      6.67 o 
 -11  10  18      602.49      634.78     22.83 o 
 -10  10  18      321.70      328.31     13.63 o 
  -9  10  18       18.50       20.78      4.69 o 
  -8  10  18        7.40        9.76      5.68 o 
  -7  10  18       19.59       23.72      4.28 o 
  -6  10  18        9.85       10.97      3.40 o 
  -5  10  18      104.73      107.26      6.22 o 
  -4  10  18       93.68       90.52      6.18 o 
  -3  10  18       48.58       41.01      7.79 o 
  -2  10  18       91.26       60.68      5.95 o 
  -1  10  18       76.22       75.88      8.96 o 
   0  10  18     1082.60     1056.87     24.98 o 
   1  10  18      374.32      375.22     13.75 o 
   2  10  18      386.80      396.88     12.06 o 
   3  10  18       28.47       32.76      5.11 o 
   4  10  18      489.29      538.10     22.72 o 
   5  10  18        1.87        7.46      6.34 o 
 -11  11  18       34.77       48.15      8.64 o 
 -10  11  18      106.41      112.75     10.16 o 
  -9  11  18       74.46       70.21      6.58 o 
  -8  11  18        0.00        0.48      3.84 o 
  -7  11  18        3.22        2.13      3.56 o 
  -6  11  18       38.96       32.57      4.38 o 
  -5  11  18        3.09        4.66      3.40 o 
  -4  11  18        0.61       -2.81      3.17 o 
  -3  11  18      343.88      350.14     11.17 o 
  -2  11  18       80.84       76.70      6.92 o 
  -1  11  18       22.37       12.25      4.56 o 
   0  11  18      125.10      128.26      9.18 o 
   1  11  18       11.26       14.79      5.43 o 
   2  11  18        0.04       -3.78      3.78 o 
   3  11  18      103.17       97.82      7.50 o 
   4  11  18      254.27      292.48     24.21 o 
   5  11  18      313.84      335.24     13.48 o 
 -11  12  18      179.95      185.93     14.56 o 
 -10  12  18        5.09        3.15      6.16 o 
  -9  12  18        9.59        9.49      4.59 o 
  -8  12  18        9.99        8.80      4.42 o 
  -7  12  18        3.52        5.53      3.97 o 
  -6  12  18       38.76       32.03      5.15 o 
  -5  12  18      505.28      550.25     18.84 o 
  -4  12  18      286.08      298.64     13.71 o 
  -3  12  18       39.18       44.11      5.44 o 
  -2  12  18       18.98       16.07      4.83 o 
  -1  12  18      157.46      176.80     10.58 o 
   0  12  18      349.21      331.96     14.43 o 
   1  12  18      305.53      321.86     11.04 o 
   2  12  18       46.81       45.42      5.78 o 
   3  12  18       35.88       30.69      7.41 o 
   4  12  18       11.97       -3.65      7.85 o 
 -10  13  18       16.27        0.29      6.79 o 
  -9  13  18       62.32       63.21      7.78 o 
  -8  13  18        0.46        4.14      4.50 o 
  -7  13  18       66.11       63.80      6.56 o 
  -6  13  18        4.41       -0.08      3.59 o 
  -5  13  18       82.26       81.70      9.31 o 
  -4  13  18        0.08       -0.15      3.78 o 
  -3  13  18      149.98      163.30      9.10 o 
  -2  13  18        8.52        4.25      4.39 o 
  -1  13  18       41.43       34.16      7.57 o 
   0  13  18      197.25      193.19      9.43 o 
   1  13  18        0.87        2.64      4.00 o 
   2  13  18       42.86       42.79      5.87 o 
   3  13  18      434.70      423.58     17.74 o 
   4  13  18        7.93       14.09      7.20 o 
 -10  14  18       60.87       77.57     11.17 o 
  -9  14  18       59.30       73.90      9.50 o 
  -8  14  18        0.10       -4.21      4.29 o 
  -7  14  18      153.26      144.72     11.27 o 
  -6  14  18        5.77        7.68      4.01 o 
  -5  14  18       38.09       34.20      5.43 o 
  -4  14  18      183.07      179.83      9.89 o 
  -3  14  18      123.13      127.49      8.63 o 
  -2  14  18      105.18      103.31      8.70 o 
  -1  14  18       70.59       58.55      7.38 o 
   0  14  18        1.23        1.06      4.07 o 
   1  14  18       65.15       55.83      6.34 o 
   2  14  18      103.22      106.13     10.46 o 
   3  14  18       19.18       23.70      7.33 o 
  -9  15  18       44.87       39.79      7.51 o 
  -8  15  18       74.24       74.06     10.10 o 
  -7  15  18      102.80      109.14      9.65 o 
  -6  15  18        8.84        6.41      4.59 o 
  -5  15  18        4.52        1.77      4.43 o 
  -4  15  18        4.81        8.63      4.67 o 
  -3  15  18        7.98        6.97      4.60 o 
  -2  15  18       54.25       54.65      5.62 o 
  -1  15  18        0.07        6.17      4.13 o 
   0  15  18      100.53       99.76      7.72 o 
   1  15  18      150.45      147.73     11.65 o 
   2  15  18      189.13      178.83     13.03 o 
  -8  16  18       84.30       70.91     10.62 o 
  -7  16  18      425.23      402.54     31.46 o 
  -6  16  18      335.17      345.57     14.92 o 
  -5  16  18       14.03       22.61      6.87 o 
  -4  16  18       86.88      104.09      8.48 o 
  -3  16  18       13.93        8.95      4.23 o 
  -2  16  18       21.94       11.96      4.45 o 
  -1  16  18       30.97       38.53      7.19 o 
   0  16  18       63.05       75.36      9.29 o 
   1  16  18        1.19       -5.39      5.39 o 
   2  16  18        1.67       -0.53      7.23 o 
  -7  17  18       53.40       90.19     11.45 o 
  -6  17  18        0.80       -1.00      9.53 o 
  -5  17  18       38.38       34.83      8.87 o 
  -4  17  18       49.16       34.96      5.89 o 
  -3  17  18       88.84       91.96      7.63 o 
  -2  17  18      118.33      107.90      8.21 o 
  -1  17  18        0.05       -5.34      5.34 o 
   0  17  18      142.63      135.95     11.87 o 
  -5  18  18      273.54      321.28     16.06 o 
  -4  18  18       21.74        7.47      6.69 o 
  -3  18  18       12.92       12.81      7.52 o 
  -2  18  18       57.60       35.44     16.38 o 
  -1  18  18       95.60      111.03     14.16 o 
 -13   1  19       15.12       20.33      6.66 o 
 -12   1  19       13.85        2.60      5.20 o 
 -11   1  19        4.52        0.01      5.28 o 
 -10   1  19      106.99       93.26     12.95 o 
  -9   1  19       24.22       25.90      6.46 o 
  -8   1  19        1.87        0.28      2.02 o 
  -7   1  19        2.62        5.97      2.97 o 
  -6   1  19      164.82      139.05      7.74 o 
  -5   1  19       42.92       54.89      5.12 o 
  -4   1  19       44.93       44.27      3.30 o 
  -3   1  19     2511.03     2657.30     39.70 o 
  -2   1  19      579.91      611.53     12.11 o 
  -1   1  19      167.60      166.79      6.93 o 
   0   1  19      123.12      102.38      5.70 o 
   1   1  19       23.55       40.64      4.46 o 
   2   1  19        0.00       -3.02      3.02 o 
   3   1  19        0.58        3.02      3.81 o 
   4   1  19        4.71        0.24      3.94 o 
   5   1  19       32.92       37.08      6.20 o 
   6   1  19      140.77      142.57      7.96 o 
 -13   2  19       11.04       16.15     11.30 o 
 -12   2  19      175.66      184.92     17.83 o 
 -11   2  19        5.18       -3.87      3.87 o 
 -10   2  19       25.44       24.32      4.38 o 
  -9   2  19      207.84      235.35     11.46 o 
  -8   2  19       13.16        2.52      2.53 o 
  -7   2  19       39.37       39.54      5.41 o 
  -6   2  19        0.11       -2.29      2.29 o 
  -5   2  19       46.55       51.24      7.41 o 
  -4   2  19       14.19       17.65      3.33 o 
  -3   2  19        2.21        9.07      3.20 o 
  -2   2  19      332.05      281.12      8.30 o 
  -1   2  19      264.88      289.42      8.09 o 
   0   2  19      129.98      150.78      6.59 o 
   1   2  19      479.62      458.76     11.96 o 
   2   2  19        0.79       -3.17      3.17 o 
   3   2  19      213.14      223.63      9.19 o 
   4   2  19       92.57       97.85      7.49 o 
   5   2  19      241.59      262.13      9.62 o 
   6   2  19      132.41      149.76      8.14 o 
 -13   3  19       35.15       39.81     11.39 o 
 -12   3  19      145.58      167.84     12.90 o 
 -11   3  19        6.40        8.83      4.32 o 
 -10   3  19      284.05      318.13     19.46 o 
  -9   3  19       91.15       91.64      6.10 o 
  -8   3  19       63.70       66.39      4.44 o 
  -7   3  19       29.22       19.38      3.49 o 
  -6   3  19      472.20      441.14     11.28 o 
  -5   3  19      472.02      413.76     12.69 o 
  -4   3  19      642.46      616.35     14.02 o 
  -3   3  19      417.44      437.53     10.40 o 
  -2   3  19      307.74      340.32      9.64 o 
  -1   3  19       12.76        7.98      3.10 o 
   0   3  19       49.68       63.13      5.50 o 
   1   3  19       10.15        6.31      3.82 o 
   2   3  19       19.00       16.23      4.64 o 
   3   3  19        3.48       -3.41      4.05 o 
   4   3  19       36.35       37.73      6.23 o 
   5   3  19       40.27       32.33      5.82 o 
   6   3  19      214.36      213.59     11.32 o 
 -13   4  19        0.15       -5.20      5.63 o 
 -12   4  19       14.97        3.16      4.87 o 
 -11   4  19      482.58      515.96     15.63 o 
 -10   4  19       77.79       75.17      6.50 o 
  -9   4  19        1.42       -2.55      2.55 o 
  -8   4  19       51.27       41.42      3.90 o 
  -7   4  19       71.63       72.00      4.22 o 
  -6   4  19      118.09       99.27      5.93 o 
  -5   4  19       39.85       43.66      4.17 o 
  -4   4  19     1384.81     1395.87     25.87 o 
  -3   4  19     1093.77     1048.71     20.68 o 
  -2   4  19      681.03      658.17     15.06 o 
  -1   4  19      890.52      905.79     27.75 o 
   0   4  19       11.29        7.95      3.75 o 
   1   4  19        0.03        4.19      3.73 o 
   2   4  19      145.37      136.25      8.75 o 
   3   4  19      196.32      180.48     10.60 o 
   4   4  19        0.20       -3.56      4.45 o 
   5   4  19       27.74       27.16      7.62 o 
   6   4  19       66.73       55.37      7.12 o 
 -13   5  19      194.53      205.68     14.27 o 
 -12   5  19        0.56        0.52      4.74 o 
 -11   5  19       24.84       16.86      4.98 o 
 -10   5  19      173.00      166.35      8.70 o 
  -9   5  19      580.89      606.72     13.44 o 
  -8   5  19       12.68       10.61      3.22 o 
  -7   5  19      166.48      171.08      6.55 o 
  -6   5  19       40.65       49.40      5.57 o 
  -5   5  19      375.71      347.45     21.88 o 
  -4   5  19      326.82      291.92      7.92 o 
  -3   5  19        5.23        6.50      2.75 o 
  -2   5  19       61.40       80.04      5.44 o 
  -1   5  19       98.20      117.87      6.94 o 
   0   5  19     2185.67     2171.41     40.95 o 
   1   5  19      705.44      731.21     18.72 o 
   2   5  19      220.35      216.50     10.53 o 
   3   5  19        5.87        8.09      4.74 o 
   4   5  19        7.04        9.88      5.25 o 
   5   5  19       66.52       85.96      7.35 o 
   6   5  19        2.63       -2.09      4.98 o 
 -13   6  19       45.80       52.49      9.13 o 
 -12   6  19       24.65       12.00      5.56 o 
 -11   6  19      142.25      142.32      9.55 o 
 -10   6  19       49.25       45.21      5.75 o 
  -9   6  19       23.59       24.24      3.87 o 
  -8   6  19      110.57      117.00      6.31 o 
  -7   6  19      317.03      274.59     10.43 o 
  -6   6  19        8.63        8.47      4.87 o 
  -5   6  19      358.49      343.21      8.39 o 
  -4   6  19      135.35      116.68      5.60 o 
  -3   6  19      161.76      145.52      6.71 o 
  -2   6  19     1488.21     1477.02     29.01 o 
  -1   6  19      149.32      153.01      9.56 o 
   0   6  19       30.50       28.83      4.74 o 
   1   6  19       28.84       27.09      4.93 o 
   2   6  19        1.53       -1.20      4.48 o 
   3   6  19       86.60       82.63      7.87 o 
   4   6  19       18.41       16.70      4.58 o 
   5   6  19       25.65       18.28      5.75 o 
   6   6  19        1.59        4.07      5.37 o 
 -13   7  19       32.93       45.50      8.80 o 
 -12   7  19        0.59       -5.65      5.65 o 
 -11   7  19       79.76       83.03      7.92 o 
 -10   7  19        5.64       -0.19      5.13 o 
  -9   7  19       22.90       18.81      3.88 o 
  -8   7  19        4.26       13.00      3.45 o 
  -7   7  19      185.19      202.03      7.70 o 
  -6   7  19        9.56       10.41      3.08 o 
  -5   7  19       19.40       18.46      4.87 o 
  -4   7  19        4.95        8.33      2.91 o 
  -3   7  19       13.83        8.94      3.53 o 
  -2   7  19      142.25      191.87      8.44 o 
  -1   7  19       96.37      105.57      7.08 o 
   0   7  19        5.91        1.71      4.29 o 
   1   7  19       20.81       19.23      4.97 o 
   2   7  19        3.39       -2.39      4.43 o 
   3   7  19        8.56        9.31      5.08 o 
   4   7  19       51.92       34.73      5.46 o 
   5   7  19       11.36       15.80     15.43 o 
   6   7  19        5.63        8.41      5.36 o 
 -12   8  19      454.47      492.03     19.76 o 
 -11   8  19      145.11      133.46      9.71 o 
 -10   8  19      129.28      101.26      8.17 o 
  -9   8  19      322.16      338.32     10.52 o 
  -8   8  19      198.78      203.65      8.51 o 
  -7   8  19        4.06        8.01      3.20 o 
  -6   8  19      388.34      392.86     10.05 o 
  -5   8  19        8.50       12.29      4.49 o 
  -4   8  19       14.47        7.82      3.06 o 
  -3   8  19       30.93       32.35      4.33 o 
  -2   8  19        5.10        8.11      3.59 o 
  -1   8  19        1.21        1.75      3.60 o 
   0   8  19       52.03       53.98      5.96 o 
   1   8  19        0.82        0.34      7.09 o 
   2   8  19       55.39       71.69      8.18 o 
   3   8  19       41.78       42.68      6.79 o 
   4   8  19       28.51       32.29      5.51 o 
   5   8  19        6.92        8.45      6.20 o 
 -12   9  19      121.09      155.59     12.84 o 
 -11   9  19        3.91        0.21      4.93 o 
 -10   9  19      118.89      126.08      9.30 o 
  -9   9  19        3.01        7.76      3.92 o 
  -8   9  19      143.07      136.05      7.76 o 
  -7   9  19       67.31       67.96      5.98 o 
  -6   9  19        0.03        2.28      2.87 o 
  -5   9  19       77.10       70.50      5.44 o 
  -4   9  19        0.58        3.25      2.98 o 
  -3   9  19       47.24       46.76      5.21 o 
  -2   9  19        4.78       -0.17      3.45 o 
  -1   9  19      159.21      156.87      8.72 o 
   0   9  19       16.41       20.71      4.93 o 
   1   9  19       96.55      109.85     12.50 o 
   2   9  19      115.59      130.31      9.59 o 
   3   9  19       77.54       88.46      7.07 o 
   4   9  19      252.38      267.80     20.30 o 
   5   9  19      397.56      425.23     18.21 o 
 -12  10  19        0.07        1.33     10.57 o 
 -11  10  19        9.83        9.61      6.52 o 
 -10  10  19        1.13        2.16      4.46 o 
  -9  10  19        5.29        5.78      4.58 o 
  -8  10  19       67.75       72.19      6.35 o 
  -7  10  19       18.29       11.23      3.93 o 
  -6  10  19        3.09        4.08      3.95 o 
  -5  10  19       77.19       76.63      5.91 o 
  -4  10  19        3.55        6.58      3.38 o 
  -3  10  19        2.30        5.94      3.69 o 
  -2  10  19        6.64       12.16      5.06 o 
  -1  10  19        0.60        1.35      4.87 o 
   0  10  19        0.01       -4.21      4.21 o 
   1  10  19      119.61      113.44      8.99 o 
   2  10  19        3.96        6.93      5.60 o 
   3  10  19       18.53       16.65      4.82 o 
   4  10  19        0.31       -4.61      6.83 o 
   5  10  19        1.32        4.40      6.47 o 
 -11  11  19       47.39       35.22      8.49 o 
 -10  11  19        0.15       -0.55      4.46 o 
  -9  11  19      278.88      320.51     11.38 o 
  -8  11  19       39.02       44.47      7.65 o 
  -7  11  19      136.99      142.76      8.38 o 
  -6  11  19       20.38       10.23      3.67 o 
  -5  11  19       10.32       16.68      4.08 o 
  -4  11  19       15.85       19.90      4.28 o 
  -3  11  19      168.77      174.64      8.70 o 
  -2  11  19       79.63       73.58      6.85 o 
  -1  11  19       63.99       63.21      6.77 o 
   0  11  19       16.91       11.15      5.12 o 
   1  11  19      250.21      253.58     19.00 o 
   2  11  19      108.52      112.01      7.72 o 
   3  11  19        3.66       -3.97      6.45 o 
   4  11  19      154.28      148.45     27.38 o 
 -11  12  19       27.76       11.54      7.43 o 
 -10  12  19       12.97       16.93      7.90 o 
  -9  12  19       68.63       64.31      6.82 o 
  -8  12  19        8.62        4.30      4.87 o 
  -7  12  19        0.19        3.56      3.62 o 
  -6  12  19       45.59       34.20      4.66 o 
  -5  12  19       89.49       81.35      6.64 o 
  -4  12  19       71.22       72.34      7.86 o 
  -3  12  19       29.02       33.75      5.42 o 
  -2  12  19        1.82        2.49      4.19 o 
  -1  12  19        0.45       -3.92      4.15 o 
   0  12  19       38.76       36.23     10.42 o 
   1  12  19       18.40       16.83      5.92 o 
   2  12  19      137.03      136.75      8.67 o 
   3  12  19       12.70       19.26      7.02 o 
   4  12  19        6.86        8.67      6.85 o 
 -10  13  19        0.90       -1.01      5.53 o 
  -9  13  19      132.63      164.73     10.85 o 
  -8  13  19        1.17       -1.39      4.65 o 
  -7  13  19       47.94       47.31      5.44 o 
  -6  13  19        4.27       -2.66      3.87 o 
  -5  13  19       39.10       31.70      5.96 o 
  -4  13  19        5.63        5.76      4.06 o 
  -3  13  19       53.42       58.20      6.21 o 
  -2  13  19      150.28      163.47     10.51 o 
  -1  13  19        6.08       10.39      6.23 o 
   0  13  19       10.09        3.63      5.22 o 
   1  13  19      517.77      556.83     15.20 o 
   2  13  19      357.80      320.66     13.95 o 
   3  13  19       19.67       15.22      6.90 o 
 -10  14  19      130.63      138.86     11.08 o 
  -9  14  19       41.00       40.17      7.17 o 
  -8  14  19      115.83      130.35     10.57 o 
  -7  14  19        0.06        5.31      4.25 o 
  -6  14  19       75.78       91.05      7.65 o 
  -5  14  19       36.90       26.62      5.36 o 
  -4  14  19       18.50       14.22      4.75 o 
  -3  14  19       15.25       10.27      4.72 o 
  -2  14  19        7.96        8.80      5.29 o 
  -1  14  19       46.15       45.56      7.14 o 
   0  14  19       30.01       34.16      5.47 o 
   1  14  19       76.54       80.59      7.94 o 
   2  14  19       17.88       20.00      7.11 o 
  -9  15  19      230.57      235.14     13.71 o 
  -8  15  19       59.69       48.39      9.17 o 
  -7  15  19      265.17      297.78     30.06 o 
  -6  15  19       51.99       56.40      6.94 o 
  -5  15  19       12.68        7.82      6.20 o 
  -4  15  19       80.91       86.34      7.72 o 
  -3  15  19        0.01        2.83      4.52 o 
  -2  15  19       62.21       67.82      7.28 o 
  -1  15  19       26.81       20.39      4.88 o 
   0  15  19       26.63       27.38      6.19 o 
   1  15  19       30.97       27.57      7.36 o 
   2  15  19       58.88       41.16      8.22 o 
  -8  16  19        4.73        2.96      7.12 o 
  -7  16  19        0.00        0.60      6.96 o 
  -6  16  19        3.87        6.83      6.01 o 
  -5  16  19      158.52      169.62     27.05 o 
  -4  16  19        3.82       -0.56      5.35 o 
  -3  16  19      133.42      133.47     12.43 o 
  -2  16  19       21.88       18.97      5.34 o 
  -1  16  19       60.13       47.56      6.83 o 
   0  16  19      128.68      125.37     31.70 o 
   1  16  19       21.63       11.71      6.90 o 
  -6  17  19      106.68       89.28     11.24 o 
  -5  17  19      111.16      134.64     14.21 o 
  -4  17  19        6.47        8.37      6.92 o 
  -3  17  19      130.95      140.26      9.90 o 
  -2  17  19        1.86        2.35      5.08 o 
  -1  17  19      144.88      150.54     12.20 o 
 -13   0  20       86.51       64.17     12.50 o 
 -12   0  20     1024.37     1062.04     40.87 o 
 -11   0  20      508.15      541.84     24.85 o 
 -10   0  20      691.40      677.93     26.86 o 
  -9   0  20      360.28      350.38     16.01 o 
  -8   0  20        0.92        3.13      3.56 o 
  -7   0  20      139.80      145.20      8.79 o 
  -6   0  20      234.89      214.71     18.61 o 
  -5   0  20      173.86      178.93     18.95 o 
  -4   0  20     4152.71     4187.59     73.54 o 
  -3   0  20     3682.78     3808.75     78.87 o 
  -2   0  20      389.01      358.51     12.45 o 
  -1   0  20      739.77      736.31     20.90 o 
   0   0  20      268.49      320.26     13.29 o 
   1   0  20       87.78       45.58      7.05 o 
   2   0  20       15.10        6.95      5.09 o 
   3   0  20       68.07       62.53      8.76 o 
   4   0  20        2.39       -4.51      5.65 o 
   5   0  20        0.19       -5.93      8.13 o 
   6   0  20       89.14       89.34     10.53 o 
 -13   1  20      143.24      140.86     11.54 o 
 -12   1  20        5.23       -5.23      7.88 o 
 -11   1  20        2.58       -3.04      4.29 o 
 -10   1  20      187.39      173.51      9.17 o 
  -9   1  20       66.86       77.81      5.46 o 
  -8   1  20       40.83       50.93      3.17 o 
  -7   1  20       47.78       59.69      4.42 o 
  -6   1  20       15.35        7.80      3.69 o 
  -5   1  20        5.26        0.36      3.99 o 
  -4   1  20        0.18        0.94      2.70 o 
  -3   1  20      357.65      406.06     11.72 o 
  -2   1  20       28.81       21.54      2.99 o 
  -1   1  20       96.09       89.74      6.33 o 
   0   1  20      439.90      448.43     11.29 o 
   1   1  20      391.23      357.40     10.57 o 
   2   1  20        3.15        3.88      3.58 o 
   3   1  20        7.47       10.51      4.14 o 
   4   1  20       37.55       29.86      5.48 o 
   5   1  20       18.46        7.87      5.25 o 
   6   1  20       33.29       27.35      5.62 o 
 -13   2  20       56.15       66.17      8.77 o 
 -12   2  20       42.67       35.51      9.58 o 
 -11   2  20      319.73      304.54     11.99 o 
 -10   2  20        0.14        3.17      3.52 o 
  -9   2  20       77.69       66.29      5.41 o 
  -8   2  20      514.69      468.31     10.76 o 
  -7   2  20      294.33      295.07      9.20 o 
  -6   2  20        0.01        0.41      2.28 o 
  -5   2  20       74.42       74.35      4.70 o 
  -4   2  20     1312.71     1298.39     24.17 o 
  -3   2  20     1979.16     2052.35     36.10 o 
  -2   2  20      162.48      167.56      7.91 o 
  -1   2  20       98.23      114.42     11.68 o 
   0   2  20        2.18        0.01      3.05 o 
   1   2  20      165.83      192.04      9.06 o 
   2   2  20      142.04      152.59      9.33 o 
   3   2  20       21.67       27.34      5.50 o 
   4   2  20        0.52       -2.89      4.70 o 
   5   2  20      103.05      102.70      9.82 o 
   6   2  20      157.85      204.20     10.36 o 
 -13   3  20       35.36       58.46      8.72 o 
 -12   3  20        1.87        4.60      4.66 o 
 -11   3  20      141.52      125.59      8.38 o 
 -10   3  20        0.91        9.11      3.96 o 
  -9   3  20      304.74      309.05     25.60 o 
  -8   3  20       10.52        5.62      2.73 o 
  -7   3  20      215.50      228.44      8.25 o 
  -6   3  20       82.65       87.75      4.98 o 
  -5   3  20      690.03      685.44     15.15 o 
  -4   3  20       59.03       56.25      4.78 o 
  -3   3  20     1258.71     1273.70     24.20 o 
  -2   3  20      188.85      202.28      8.54 o 
  -1   3  20        2.23        8.21      3.35 o 
   0   3  20       91.74       82.00      6.28 o 
   1   3  20       21.97       25.57      4.78 o 
   2   3  20        0.98       -3.69      3.69 o 
   3   3  20       85.30       84.29     12.43 o 
   4   3  20      179.48      187.68     13.04 o 
   5   3  20        6.23        6.31      4.92 o 
   6   3  20        7.22        8.20      5.71 o 
 -13   4  20       52.00       49.63      8.43 o 
 -12   4  20       34.56       44.48      6.63 o 
 -11   4  20        0.24        7.03      4.57 o 
 -10   4  20        0.05       -3.48      3.48 o 
  -9   4  20        6.04        1.61      4.14 o 
  -8   4  20       67.30       67.50      4.68 o 
  -7   4  20       20.10       10.04      3.72 o 
  -6   4  20        0.24        4.31      4.30 o 
  -5   4  20      472.74      465.58     13.74 o 
  -4   4  20       64.89       47.09      3.22 o 
  -3   4  20       91.48       92.53      7.39 o 
  -2   4  20      731.69      780.69     20.45 o 
  -1   4  20        0.01       -3.89      3.89 o 
   0   4  20      243.65      237.42     11.29 o 
   1   4  20        4.76       12.37      4.87 o 
   2   4  20      113.01       99.04      7.94 o 
   3   4  20       34.18       37.74     10.64 o 
   4   4  20        3.79       -0.20      5.17 o 
   5   4  20       69.02       80.86      8.08 o 
   6   4  20       45.97       38.08      6.62 o 
 -13   5  20        6.76        5.17      6.26 o 
 -12   5  20      197.24      211.95     11.40 o 
 -11   5  20       24.39       27.23      5.46 o 
 -10   5  20       63.30       64.60      6.25 o 
  -9   5  20       53.94       60.76      4.49 o 
  -8   5  20      469.90      509.01     12.20 o 
  -7   5  20       36.20       31.77      3.68 o 
  -6   5  20        0.02       -2.55      2.55 o 
  -5   5  20       78.77       58.46      5.68 o 
  -4   5  20      402.24      384.95      9.52 o 
  -3   5  20       32.37       20.98      3.41 o 
  -2   5  20       29.16       17.99      7.13 o 
  -1   5  20       11.10       14.23      3.80 o 
   0   5  20        5.81        4.47      3.65 o 
   1   5  20       61.84       62.01      8.32 o
[truncated: 83,452 more chars]
